# Supplementary material for: Tris(diisopropyl di­thio­phosphato-κ2 S,S′)ruthenium(III)
Source: Acta Crystallogr Sect E Struct Rep Online. 2013 May 25;69(Pt 6):m341. doi: 10.1107/S1600536813014141 (PMC3684899; doi:10.1107/S1600536813014141)
Supplement: Supplementary file 1 [file e-69-0m341-sup1.cif]

##############################################################################
#                                                                            #
# This CIF contains the data in a paper accepted for publication in          #
# Acta Crystallographica Section E. It conforms to the requirements of       #
# Notes for Authors for Acta Crystallographica Section E, and has been       #
# peer reviewed under the auspices of the IUCr Commission on Journals.       #
#                                                                            #
# Full details of the Crystallographic Information File format               #
# are given in the paper "The Crystallographic Information File (CIF):       #
# a New Standard Archive File for Crystallography" by S. R. Hall, F. H.      #
# Allen and I. D. Brown [Acta Cryst. (1991), A47, 655-685].                  #
#                                                                            #
# The current version of the core CIF dictionary is obtainable from          #
# ftp://ftp.iucr.org/pub/cif_core.dic.                                       #
#                                                                            #
# Software is freely available for graphical display of the structure(s)     #
# in this CIF. For information consult the CIF software page                 #
# http://www.iucr.org/resources/cif/software.                                #
#                                                                            #
# This file may be used for bona fide research purposes within the           #
# scientific community so long as proper attribution is given to the journal # 
# article from which it was obtained.                                        #
#                                                                            #
##############################################################################
data_I
_audit_creation_method     SHELXL-97
_chemical_name_systematic
;
Tris(diisopropyl dithiophosphato-\k^2^<i>S</i>,<i>S</i>')ruthenium(III)
;
_chemical_name_common     ?
_chemical_formula_moiety     'C18 H42 O6 P3 Ru S6'
_chemical_formula_sum     'C18 H42 O6 P3 Ru S6'
_chemical_formula_iupac     '[Ru (C6 H14 O2 P S2)3]'
_chemical_formula_weight     740.92
_chemical_melting_point     ?
_symmetry_cell_setting     triclinic
_symmetry_space_group_name_H-M     'P -1'
_symmetry_space_group_name_Hall     '-P 1'
loop_
    _symmetry_equiv_pos_as_xyz
    'x, y, z'
    '-x, -y, -z'
_cell_length_a     8.9676(8)
_cell_length_b     10.5073(9)
_cell_length_c     19.1085(17)
_cell_angle_alpha     81.281(2)
_cell_angle_beta     88.678(2)
_cell_angle_gamma     82.175(2)
_cell_volume     1763.1(3)
_cell_formula_units_Z     2
_cell_measurement_reflns_used     2994
_cell_measurement_theta_min     2.61
_cell_measurement_theta_max     25.69
_cell_measurement_temperature     296(2)
_exptl_crystal_description     'block'
_exptl_crystal_colour     'red'
_exptl_crystal_size_max     0.14
_exptl_crystal_size_mid     0.11
_exptl_crystal_size_min     0.10
_exptl_crystal_density_diffrn     1.396
_exptl_crystal_density_meas     ?
_exptl_crystal_density_method     'not measured'
_exptl_crystal_F_000     766
_exptl_absorpt_coefficient_mu     0.963
_exptl_absorpt_correction_type     multi-scan
_exptl_absorpt_process_details     '(SADABS; Sheldrick, 1996)'
_exptl_absorpt_correction_T_min     0.8770
_exptl_absorpt_correction_T_max     0.9098
_exptl_special_details
;
;
_diffrn_ambient_temperature     296(2)
_diffrn_radiation_type     MoK\a
_diffrn_radiation_wavelength     0.71073
_diffrn_radiation_source     'fine-focus sealed tube'
_diffrn_radiation_monochromator     graphite
_diffrn_measurement_device_type     'Bruker APEXII CCD'
_diffrn_measurement_method     '\f and \w scans'
_diffrn_detector_area_resol_mean     ?
_diffrn_reflns_number     11411
_diffrn_reflns_av_R_equivalents     0.0220
_diffrn_reflns_av_sigmaI/netI     0.0420
_diffrn_reflns_theta_min     2.11
_diffrn_reflns_theta_max     27.20
_diffrn_reflns_theta_full     27.20
_diffrn_measured_fraction_theta_max     0.995
_diffrn_measured_fraction_theta_full     0.995
_diffrn_reflns_limit_h_min     -11
_diffrn_reflns_limit_h_max     11
_diffrn_reflns_limit_k_min     -13
_diffrn_reflns_limit_k_max     12
_diffrn_reflns_limit_l_min     -24
_diffrn_reflns_limit_l_max     17
_diffrn_standards_number     ?
_diffrn_standards_interval_count     ?
_diffrn_standards_interval_time     ?
_diffrn_standards_decay_%     ?
_refine_special_details
;
 Refinement of F^2^ against ALL reflections.  The weighted R-factor wR and
 goodness of fit S are based on F^2^, conventional R-factors R are based
 on F, with F set to zero for negative F^2^. The threshold expression of
 F^2^ > 2sigma(F^2^) is used only for calculating R-factors(gt) etc. and is
 not relevant to the choice of reflections for refinement.  R-factors based
 on F^2^ are statistically about twice as large as those based on F, and R-
 factors based on ALL data will be even larger.
;
_reflns_number_total     7478
_reflns_number_gt     6083
_reflns_threshold_expression     I>2\s(I)
_refine_ls_structure_factor_coef     Fsqd
_refine_ls_matrix_type     full
_refine_ls_R_factor_all     0.0450
_refine_ls_R_factor_gt     0.0318
_refine_ls_wR_factor_gt     0.0752
_refine_ls_wR_factor_ref     0.0828
_refine_ls_goodness_of_fit_ref     1.022
_refine_ls_restrained_S_all     1.022
_refine_ls_number_reflns     7478
_refine_ls_number_parameters     319
_refine_ls_number_restraints     0
_refine_ls_hydrogen_treatment     constr
_refine_ls_weighting_scheme     calc
_refine_ls_weighting_details
         'calc w=1/[\s^2^(Fo^2^)+(0.0341P)^2^+0.2818P] where P=(Fo^2^+2Fc^2^)/3'
_atom_sites_solution_hydrogens     geom
_atom_sites_solution_primary     direct
_atom_sites_solution_secondary     difmap
_refine_ls_shift/su_max     0.001
_refine_ls_shift/su_mean     0.000
_refine_diff_density_max     0.468
_refine_diff_density_min     -0.322
_refine_ls_extinction_method     none
_refine_ls_extinction_coef     ?
loop_
    _atom_type_symbol
    _atom_type_description
    _atom_type_scat_dispersion_real
    _atom_type_scat_dispersion_imag
    _atom_type_scat_source
    'C' 'C' 0.0033 0.0016
                         'International Tables Vol C Tables 4.2.6.8 and 6.1.1.4'
    'H' 'H' 0.0000 0.0000
                         'International Tables Vol C Tables 4.2.6.8 and 6.1.1.4'
    'O' 'O' 0.0106 0.0060
                         'International Tables Vol C Tables 4.2.6.8 and 6.1.1.4'
    'P' 'P' 0.1023 0.0942
                         'International Tables Vol C Tables 4.2.6.8 and 6.1.1.4'
    'S' 'S' 0.1246 0.1234
                         'International Tables Vol C Tables 4.2.6.8 and 6.1.1.4'
    'Ru' 'Ru' -1.2594 0.8363
                         'International Tables Vol C Tables 4.2.6.8 and 6.1.1.4'
_computing_data_collection     'APEX2 (Bruker, 2007)'
_computing_cell_refinement     'SAINT (Bruker, 2007)'
_computing_data_reduction     'SAINT (Bruker, 2007)'
_computing_structure_solution     'SHELXS97 (Sheldrick, 2008)'
_computing_structure_refinement     'SHELXL97 (Sheldrick, 2008)'
_computing_molecular_graphics     'SHELXTL (Sheldrick, 2008)'
_computing_publication_material     'SHELXTL (Sheldrick, 2008)'
loop_
    _atom_site_type_symbol
    _atom_site_label
    _atom_site_fract_x
    _atom_site_fract_y
    _atom_site_fract_z
    _atom_site_U_iso_or_equiv
    _atom_site_adp_type
    _atom_site_calc_flag
    _atom_site_refinement_flags
    _atom_site_occupancy
    _atom_site_symmetry_multiplicity
    _atom_site_disorder_assembly
    _atom_site_disorder_group
    Ru Ru1 0.73359(2) 0.556490(18) 0.733889(10) 0.04029(7) Uani d . 1 1 . .
    S S1 0.76352(8) 0.32294(7) 0.76690(4) 0.05468(17) Uani d . 1 1 . .
    S S2 0.94238(8) 0.50082(7) 0.65811(4) 0.05370(17) Uani d . 1 1 . .
    S S3 0.53460(8) 0.54659(6) 0.65399(4) 0.05063(16) Uani d . 1 1 . .
    S S4 0.70241(8) 0.77884(6) 0.67808(4) 0.04961(16) Uani d . 1 1 . .
    S S5 0.55622(7) 0.59086(7) 0.82845(4) 0.05446(17) Uani d . 1 1 . .
    S S6 0.90545(7) 0.59914(7) 0.82065(4) 0.05280(17) Uani d . 1 1 . .
    P P1 0.93826(8) 0.31504(7) 0.69980(4) 0.05098(17) Uani d . 1 1 . .
    P P2 0.53435(7) 0.73678(6) 0.62205(3) 0.04477(15) Uani d . 1 1 . .
    P P3 0.72941(8) 0.61841(7) 0.88599(4) 0.05070(17) Uani d . 1 1 . .
    O O1 1.0904(2) 0.2439(2) 0.73416(11) 0.0644(5) Uani d . 1 1 . .
    O O2 0.9293(2) 0.2225(2) 0.64323(11) 0.0645(5) Uani d . 1 1 . .
    O O3 0.5505(2) 0.7768(2) 0.54005(9) 0.0563(5) Uani d . 1 1 . .
    O O4 0.37794(19) 0.82026(18) 0.62947(9) 0.0551(5) Uani d . 1 1 . .
    O O5 0.7094(2) 0.74961(19) 0.91720(10) 0.0644(5) Uani d . 1 1 . .
    O O6 0.7469(2) 0.5263(2) 0.95902(10) 0.0624(5) Uani d . 1 1 . .
    C C1 1.1586(4) 0.2919(3) 0.79194(19) 0.0748(9) Uani d . 1 1 . .
    H H1 1.0995 0.3727 0.8019 0.090 Uiso calc R 1 1 . .
    C C2 1.3140(5) 0.3157(6) 0.7684(3) 0.151(2) Uani d . 1 1 . .
    H H2A 1.3645 0.2406 0.7505 0.226 Uiso calc R 1 1 . .
    H H2B 1.3691 0.3321 0.8078 0.226 Uiso calc R 1 1 . .
    H H2C 1.3080 0.3896 0.7318 0.226 Uiso calc R 1 1 . .
    C C3 1.1601(5) 0.1891(5) 0.8553(2) 0.1150(16) Uani d . 1 1 . .
    H H3A 1.0598 0.1685 0.8648 0.172 Uiso calc R 1 1 . .
    H H3B 1.1968 0.2201 0.8955 0.172 Uiso calc R 1 1 . .
    H H3C 1.2246 0.1126 0.8463 0.172 Uiso calc R 1 1 . .
    C C4 0.7981(4) 0.2394(3) 0.5962(2) 0.0735(9) Uani d . 1 1 . .
    H H4 0.7245 0.3110 0.6079 0.088 Uiso calc R 1 1 . .
    C C5 0.7314(6) 0.1163(5) 0.6098(4) 0.167(3) Uani d . 1 1 . .
    H H5A 0.8043 0.0460 0.5992 0.251 Uiso calc R 1 1 . .
    H H5B 0.6445 0.1231 0.5804 0.251 Uiso calc R 1 1 . .
    H H5C 0.7024 0.1001 0.6587 0.251 Uiso calc R 1 1 . .
    C C6 0.8515(5) 0.2709(6) 0.5218(2) 0.149(2) Uani d . 1 1 . .
    H H6A 0.9104 0.3414 0.5185 0.224 Uiso calc R 1 1 . .
    H H6B 0.7664 0.2956 0.4908 0.224 Uiso calc R 1 1 . .
    H H6C 0.9121 0.1960 0.5082 0.224 Uiso calc R 1 1 . .
    C C7 0.6915(3) 0.7423(3) 0.50207(15) 0.0623(8) Uani d . 1 1 . .
    H H7 0.7729 0.7080 0.5359 0.075 Uiso calc R 1 1 . .
    C C8 0.6647(6) 0.6420(5) 0.4587(3) 0.1266(18) Uani d . 1 1 . .
    H H8A 0.6194 0.5746 0.4875 0.190 Uiso calc R 1 1 . .
    H H8B 0.7588 0.6057 0.4402 0.190 Uiso calc R 1 1 . .
    H H8C 0.5987 0.6809 0.4202 0.190 Uiso calc R 1 1 . .
    C C9 0.7253(5) 0.8642(4) 0.4591(3) 0.1215(17) Uani d . 1 1 . .
    H H9A 0.6431 0.8988 0.4274 0.182 Uiso calc R 1 1 . .
    H H9B 0.8155 0.8469 0.4322 0.182 Uiso calc R 1 1 . .
    H H9C 0.7391 0.9261 0.4897 0.182 Uiso calc R 1 1 . .
    C C10 0.2862(4) 0.8074(3) 0.69364(16) 0.0675(8) Uani d . 1 1 . .
    H H10 0.3235 0.7271 0.7249 0.081 Uiso calc R 1 1 . .
    C C11 0.1293(5) 0.8026(6) 0.6708(3) 0.141(2) Uani d . 1 1 . .
    H H11A 0.0966 0.8784 0.6373 0.212 Uiso calc R 1 1 . .
    H H11B 0.0637 0.8000 0.7113 0.212 Uiso calc R 1 1 . .
    H H11C 0.1267 0.7262 0.6492 0.212 Uiso calc R 1 1 . .
    C C12 0.2940(5) 0.9204(5) 0.7298(3) 0.1266(18) Uani d . 1 1 . .
    H H12A 0.3974 0.9317 0.7349 0.190 Uiso calc R 1 1 . .
    H H12B 0.2481 0.9063 0.7757 0.190 Uiso calc R 1 1 . .
    H H12C 0.2417 0.9968 0.7023 0.190 Uiso calc R 1 1 . .
    C C13 0.6915(4) 0.8748(3) 0.87079(19) 0.0766(9) Uani d . 1 1 . .
    H H13 0.6763 0.8600 0.8222 0.092 Uiso calc R 1 1 . .
    C C14 0.8314(6) 0.9343(5) 0.8733(3) 0.148(2) Uani d . 1 1 . .
    H H14A 0.8432 0.9553 0.9199 0.222 Uiso calc R 1 1 . .
    H H14B 0.8255 1.0120 0.8393 0.222 Uiso calc R 1 1 . .
    H H14C 0.9160 0.8741 0.8625 0.222 Uiso calc R 1 1 . .
    C C15 0.5537(5) 0.9537(5) 0.8945(3) 0.1347(19) Uani d . 1 1 . .
    H H15A 0.4684 0.9083 0.8921 0.202 Uiso calc R 1 1 . .
    H H15B 0.5371 1.0360 0.8642 0.202 Uiso calc R 1 1 . .
    H H15C 0.5668 0.9676 0.9423 0.202 Uiso calc R 1 1 . .
    C C16 0.7732(4) 0.3847(3) 0.96155(16) 0.0659(8) Uani d . 1 1 . .
    H H16 0.7969 0.3654 0.9136 0.079 Uiso calc R 1 1 . .
    C C17 0.6338(5) 0.3299(5) 0.9858(3) 0.1299(18) Uani d . 1 1 . .
    H H17A 0.6092 0.3480 1.0328 0.195 Uiso calc R 1 1 . .
    H H17B 0.6492 0.2376 0.9861 0.195 Uiso calc R 1 1 . .
    H H17C 0.5527 0.3685 0.9544 0.195 Uiso calc R 1 1 . .
    C C18 0.9062(5) 0.3339(5) 1.0075(3) 0.138(2) Uani d . 1 1 . .
    H H18A 0.9910 0.3754 0.9893 0.207 Uiso calc R 1 1 . .
    H H18B 0.9292 0.2417 1.0081 0.207 Uiso calc R 1 1 . .
    H H18C 0.8843 0.3516 1.0547 0.207 Uiso calc R 1 1 . .
loop_
    _atom_site_aniso_label
    _atom_site_aniso_U_11
    _atom_site_aniso_U_22
    _atom_site_aniso_U_33
    _atom_site_aniso_U_12
    _atom_site_aniso_U_13
    _atom_site_aniso_U_23
    Ru1 0.04333(12) 0.03643(11) 0.04021(12) -0.00469(8) 0.00048(8) -0.00357(8)
    S1 0.0558(4) 0.0391(4) 0.0658(4) -0.0044(3) 0.0055(3) 0.0006(3)
    S2 0.0540(4) 0.0504(4) 0.0555(4) -0.0055(3) 0.0117(3) -0.0071(3)
    S3 0.0542(4) 0.0429(4) 0.0563(4) -0.0088(3) -0.0084(3) -0.0091(3)
    S4 0.0585(4) 0.0386(3) 0.0517(4) -0.0116(3) -0.0064(3) -0.0013(3)
    S5 0.0491(4) 0.0671(5) 0.0463(4) -0.0058(3) 0.0055(3) -0.0083(3)
    S6 0.0497(4) 0.0619(4) 0.0478(4) -0.0078(3) -0.0042(3) -0.0107(3)
    P1 0.0486(4) 0.0443(4) 0.0592(4) 0.0025(3) -0.0037(3) -0.0123(3)
    P2 0.0481(4) 0.0438(4) 0.0402(3) -0.0021(3) -0.0014(3) -0.0030(3)
    P3 0.0603(4) 0.0498(4) 0.0400(4) -0.0007(3) -0.0017(3) -0.0061(3)
    O1 0.0550(11) 0.0601(13) 0.0764(14) 0.0102(9) -0.0149(10) -0.0183(10)
    O2 0.0603(11) 0.0594(13) 0.0755(14) 0.0092(9) -0.0128(10) -0.0292(10)
    O3 0.0535(10) 0.0707(13) 0.0399(10) 0.0003(9) 0.0003(8) -0.0008(8)
    O4 0.0541(10) 0.0539(11) 0.0507(10) 0.0060(8) 0.0039(8) 0.0005(8)
    O5 0.0869(14) 0.0532(12) 0.0512(11) 0.0021(10) -0.0025(10) -0.0116(9)
    O6 0.0852(14) 0.0580(12) 0.0409(10) -0.0009(10) -0.0023(9) -0.0052(8)
    C1 0.069(2) 0.068(2) 0.087(2) 0.0054(16) -0.0263(18) -0.0192(18)
    C2 0.122(4) 0.197(6) 0.139(5) -0.095(4) -0.040(3) 0.029(4)
    C3 0.108(3) 0.148(5) 0.082(3) -0.012(3) -0.015(2) 0.002(3)
    C4 0.0653(19) 0.062(2) 0.095(3) 0.0054(15) -0.0227(18) -0.0271(18)
    C5 0.167(5) 0.085(3) 0.257(7) -0.045(3) -0.107(5) -0.007(4)
    C6 0.118(4) 0.250(8) 0.081(3) -0.007(4) -0.022(3) -0.041(4)
    C7 0.0580(16) 0.077(2) 0.0490(16) 0.0018(15) 0.0072(13) -0.0101(14)
    C8 0.140(4) 0.133(4) 0.124(4) -0.028(3) 0.050(3) -0.075(3)
    C9 0.122(3) 0.104(4) 0.126(4) -0.015(3) 0.063(3) 0.009(3)
    C10 0.076(2) 0.0612(19) 0.0558(17) 0.0121(16) 0.0166(15) 0.0008(14)
    C11 0.100(3) 0.206(6) 0.143(5) -0.072(4) 0.053(3) -0.068(4)
    C12 0.131(4) 0.146(5) 0.114(4) -0.004(3) 0.020(3) -0.072(3)
    C13 0.103(3) 0.0522(19) 0.071(2) 0.0045(18) -0.0121(19) -0.0085(15)
    C14 0.132(4) 0.073(3) 0.232(7) -0.026(3) -0.018(4) 0.013(4)
    C15 0.142(4) 0.085(3) 0.163(5) 0.037(3) 0.005(4) -0.021(3)
    C16 0.083(2) 0.0575(19) 0.0513(17) 0.0013(16) 0.0020(15) 0.0002(13)
    C17 0.126(4) 0.092(3) 0.163(5) -0.028(3) 0.040(3) 0.012(3)
    C18 0.164(4) 0.082(3) 0.155(5) 0.013(3) -0.083(4) 0.007(3)
_geom_special_details
;
 All esds (except the esd in the dihedral angle between two l.s. planes)
 are estimated using the full covariance matrix.  The cell esds are taken
 into account individually in the estimation of esds in distances, angles
 and torsion angles; correlations between esds in cell parameters are only
 used when they are defined by crystal symmetry.  An approximate (isotropic)
 treatment of cell esds is used for estimating esds involving l.s. planes.
;
loop_
    _geom_bond_atom_site_label_1
    _geom_bond_atom_site_label_2
    _geom_bond_site_symmetry_2
    _geom_bond_distance
    _geom_bond_publ_flag
    Ru1 S1 . 2.4189(7) y
    Ru1 S2 . 2.4037(7) y
    Ru1 S3 . 2.3981(7) y
    Ru1 S4 . 2.3988(7) y
    Ru1 S5 . 2.4155(7) y
    Ru1 S6 . 2.4199(7) y
    S1 P1 . 2.0027(10) ?
    S2 P1 . 1.9983(10) ?
    S3 P2 . 1.9988(9) ?
    S4 P2 . 2.0030(9) ?
    S5 P3 . 2.0007(10) ?
    S6 P3 . 1.9976(10) ?
    P1 O2 . 1.570(2) ?
    P1 O1 . 1.5706(19) ?
    P2 O4 . 1.5653(18) ?
    P2 O3 . 1.5681(18) ?
    P3 O5 . 1.570(2) ?
    P3 O6 . 1.5709(19) ?
    O1 C1 . 1.459(4) ?
    O2 C4 . 1.472(4) ?
    O3 C7 . 1.473(3) ?
    O4 C10 . 1.460(3) ?
    O5 C13 . 1.462(4) ?
    O6 C16 . 1.468(4) ?
    C1 C3 . 1.494(5) ?
    C1 C2 . 1.496(5) ?
    C1 H1 . 0.9800 ?
    C2 H2A . 0.9600 ?
    C2 H2B . 0.9600 ?
    C2 H2C . 0.9600 ?
    C3 H3A . 0.9600 ?
    C3 H3B . 0.9600 ?
    C3 H3C . 0.9600 ?
    C4 C5 . 1.483(5) ?
    C4 C6 . 1.494(5) ?
    C4 H4 . 0.9800 ?
    C5 H5A . 0.9600 ?
    C5 H5B . 0.9600 ?
    C5 H5C . 0.9600 ?
    C6 H6A . 0.9600 ?
    C6 H6B . 0.9600 ?
    C6 H6C . 0.9600 ?
    C7 C9 . 1.477(5) ?
    C7 C8 . 1.483(5) ?
    C7 H7 . 0.9800 ?
    C8 H8A . 0.9600 ?
    C8 H8B . 0.9600 ?
    C8 H8C . 0.9600 ?
    C9 H9A . 0.9600 ?
    C9 H9B . 0.9600 ?
    C9 H9C . 0.9600 ?
    C10 C12 . 1.471(5) ?
    C10 C11 . 1.493(5) ?
    C10 H10 . 0.9800 ?
    C11 H11A . 0.9600 ?
    C11 H11B . 0.9600 ?
    C11 H11C . 0.9600 ?
    C12 H12A . 0.9600 ?
    C12 H12B . 0.9600 ?
    C12 H12C . 0.9600 ?
    C13 C14 . 1.480(5) ?
    C13 C15 . 1.493(5) ?
    C13 H13 . 0.9800 ?
    C14 H14A . 0.9600 ?
    C14 H14B . 0.9600 ?
    C14 H14C . 0.9600 ?
    C15 H15A . 0.9600 ?
    C15 H15B . 0.9600 ?
    C15 H15C . 0.9600 ?
    C16 C17 . 1.483(5) ?
    C16 C18 . 1.487(5) ?
    C16 H16 . 0.9800 ?
    C17 H17A . 0.9600 ?
    C17 H17B . 0.9600 ?
    C17 H17C . 0.9600 ?
    C18 H18A . 0.9600 ?
    C18 H18B . 0.9600 ?
    C18 H18C . 0.9600 ?
loop_
    _geom_angle_atom_site_label_1
    _geom_angle_atom_site_label_2
    _geom_angle_atom_site_label_3
    _geom_angle_site_symmetry_1
    _geom_angle_site_symmetry_3
    _geom_angle
    _geom_angle_publ_flag
    S3 Ru1 S4 . . 81.50(2) ?
    S3 Ru1 S2 . . 98.00(3) ?
    S4 Ru1 S2 . . 91.82(2) ?
    S3 Ru1 S5 . . 91.52(3) ?
    S4 Ru1 S5 . . 95.44(3) ?
    S2 Ru1 S5 . . 168.80(3) ?
    S3 Ru1 S1 . . 90.71(3) ?
    S4 Ru1 S1 . . 168.84(3) ?
    S2 Ru1 S1 . . 81.31(2) ?
    S5 Ru1 S1 . . 92.73(3) ?
    S3 Ru1 S6 . . 169.79(2) ?
    S4 Ru1 S6 . . 92.10(2) ?
    S2 Ru1 S6 . . 90.11(3) ?
    S5 Ru1 S6 . . 81.12(3) ?
    S1 Ru1 S6 . . 96.67(3) ?
    P1 S1 Ru1 . . 87.31(3) ?
    P1 S2 Ru1 . . 87.83(3) ?
    P2 S3 Ru1 . . 87.78(3) ?
    P2 S4 Ru1 . . 87.67(3) ?
    P3 S5 Ru1 . . 87.61(3) ?
    P3 S6 Ru1 . . 87.56(3) ?
    O2 P1 O1 . . 96.41(11) ?
    O2 P1 S2 . . 113.86(9) ?
    O1 P1 S2 . . 114.71(9) ?
    O2 P1 S1 . . 114.42(9) ?
    O1 P1 S1 . . 114.49(9) ?
    S2 P1 S1 . . 103.50(4) ?
    O4 P2 O3 . . 96.25(10) ?
    O4 P2 S3 . . 113.93(8) ?
    O3 P2 S3 . . 114.89(9) ?
    O4 P2 S4 . . 115.64(8) ?
    O3 P2 S4 . . 113.79(8) ?
    S3 P2 S4 . . 102.97(4) ?
    O5 P3 O6 . . 96.44(11) ?
    O5 P3 S6 . . 113.64(9) ?
    O6 P3 S6 . . 114.96(9) ?
    O5 P3 S5 . . 115.12(9) ?
    O6 P3 S5 . . 113.51(9) ?
    S6 P3 S5 . . 103.70(4) ?
    C1 O1 P1 . . 121.08(19) ?
    C4 O2 P1 . . 120.73(18) ?
    C7 O3 P2 . . 122.02(16) ?
    C10 O4 P2 . . 123.28(17) ?
    C13 O5 P3 . . 121.11(19) ?
    C16 O6 P3 . . 120.41(17) ?
    O1 C1 C3 . . 107.1(3) ?
    O1 C1 C2 . . 106.9(3) ?
    C3 C1 C2 . . 112.1(3) ?
    O1 C1 H1 . . 110.2 ?
    C3 C1 H1 . . 110.2 ?
    C2 C1 H1 . . 110.2 ?
    C1 C2 H2A . . 109.5 ?
    C1 C2 H2B . . 109.5 ?
    H2A C2 H2B . . 109.5 ?
    C1 C2 H2C . . 109.5 ?
    H2A C2 H2C . . 109.5 ?
    H2B C2 H2C . . 109.5 ?
    C1 C3 H3A . . 109.5 ?
    C1 C3 H3B . . 109.5 ?
    H3A C3 H3B . . 109.5 ?
    C1 C3 H3C . . 109.5 ?
    H3A C3 H3C . . 109.5 ?
    H3B C3 H3C . . 109.5 ?
    O2 C4 C5 . . 106.5(3) ?
    O2 C4 C6 . . 107.9(3) ?
    C5 C4 C6 . . 113.4(4) ?
    O2 C4 H4 . . 109.6 ?
    C5 C4 H4 . . 109.6 ?
    C6 C4 H4 . . 109.6 ?
    C4 C5 H5A . . 109.5 ?
    C4 C5 H5B . . 109.5 ?
    H5A C5 H5B . . 109.5 ?
    C4 C5 H5C . . 109.5 ?
    H5A C5 H5C . . 109.5 ?
    H5B C5 H5C . . 109.5 ?
    C4 C6 H6A . . 109.5 ?
    C4 C6 H6B . . 109.5 ?
    H6A C6 H6B . . 109.5 ?
    C4 C6 H6C . . 109.5 ?
    H6A C6 H6C . . 109.5 ?
    H6B C6 H6C . . 109.5 ?
    O3 C7 C9 . . 105.9(3) ?
    O3 C7 C8 . . 107.4(3) ?
    C9 C7 C8 . . 113.0(4) ?
    O3 C7 H7 . . 110.1 ?
    C9 C7 H7 . . 110.1 ?
    C8 C7 H7 . . 110.1 ?
    C7 C8 H8A . . 109.5 ?
    C7 C8 H8B . . 109.5 ?
    H8A C8 H8B . . 109.5 ?
    C7 C8 H8C . . 109.5 ?
    H8A C8 H8C . . 109.5 ?
    H8B C8 H8C . . 109.5 ?
    C7 C9 H9A . . 109.5 ?
    C7 C9 H9B . . 109.5 ?
    H9A C9 H9B . . 109.5 ?
    C7 C9 H9C . . 109.5 ?
    H9A C9 H9C . . 109.5 ?
    H9B C9 H9C . . 109.5 ?
    O4 C10 C12 . . 108.7(3) ?
    O4 C10 C11 . . 106.8(3) ?
    C12 C10 C11 . . 111.2(4) ?
    O4 C10 H10 . . 110.0 ?
    C12 C10 H10 . . 110.0 ?
    C11 C10 H10 . . 110.0 ?
    C10 C11 H11A . . 109.5 ?
    C10 C11 H11B . . 109.5 ?
    H11A C11 H11B . . 109.5 ?
    C10 C11 H11C . . 109.5 ?
    H11A C11 H11C . . 109.5 ?
    H11B C11 H11C . . 109.5 ?
    C10 C12 H12A . . 109.5 ?
    C10 C12 H12B . . 109.5 ?
    H12A C12 H12B . . 109.5 ?
    C10 C12 H12C . . 109.5 ?
    H12A C12 H12C . . 109.5 ?
    H12B C12 H12C . . 109.5 ?
    O5 C13 C14 . . 108.5(3) ?
    O5 C13 C15 . . 107.3(3) ?
    C14 C13 C15 . . 114.4(4) ?
    O5 C13 H13 . . 108.8 ?
    C14 C13 H13 . . 108.8 ?
    C15 C13 H13 . . 108.8 ?
    C13 C14 H14A . . 109.5 ?
    C13 C14 H14B . . 109.5 ?
    H14A C14 H14B . . 109.5 ?
    C13 C14 H14C . . 109.5 ?
    H14A C14 H14C . . 109.5 ?
    H14B C14 H14C . . 109.5 ?
    C13 C15 H15A . . 109.5 ?
    C13 C15 H15B . . 109.5 ?
    H15A C15 H15B . . 109.5 ?
    C13 C15 H15C . . 109.5 ?
    H15A C15 H15C . . 109.5 ?
    H15B C15 H15C . . 109.5 ?
    O6 C16 C17 . . 109.1(3) ?
    O6 C16 C18 . . 107.7(3) ?
    C17 C16 C18 . . 114.2(3) ?
    O6 C16 H16 . . 108.6 ?
    C17 C16 H16 . . 108.6 ?
    C18 C16 H16 . . 108.6 ?
    C16 C17 H17A . . 109.5 ?
    C16 C17 H17B . . 109.5 ?
    H17A C17 H17B . . 109.5 ?
    C16 C17 H17C . . 109.5 ?
    H17A C17 H17C . . 109.5 ?
    H17B C17 H17C . . 109.5 ?
    C16 C18 H18A . . 109.5 ?
    C16 C18 H18B . . 109.5 ?
    H18A C18 H18B . . 109.5 ?
    C16 C18 H18C . . 109.5 ?
    H18A C18 H18C . . 109.5 ?
    H18B C18 H18C . . 109.5 ?
data_global
_journal_date_recd_electronic     2013-05-06
_journal_date_accepted     2013-05-21
_journal_name_full     'Acta Crystallographica, Section E'
_journal_year     2013
_journal_volume     69
_journal_issue      6
_journal_page_first     m341
_journal_page_last     m341
_journal_paper_category     QM
_journal_paper_doi     10.1107/S1600536813014141
_journal_coeditor_code     HY2626
_publ_contact_author_name     'Prof. Qian-Feng Zhang'
_publ_contact_author_address
;
 Institute of Molecular Engineering and Applied Chemsitry
 Anhui University of Technology
 Ma'anshan, Anhui 243002,
 People's Republic of China
;
_publ_contact_author_email     'zhangqf@ahut.edu.cn'
_publ_contact_author_fax     '86 555 2312041'
_publ_contact_author_phone     '86 555 2311059'
_publ_section_title
;
Tris(diisopropyl dithiophosphato-\k^2^<i>S</i>,<i>S</i>')ruthenium(III)
;
loop_
    _publ_author_name
    _publ_author_address
    'Guo-Ping Chao'
; Department of Applied Chemistry
  School of Petrochemical Engineering
  Changzhou University, Jiangsu 213164
  People's Republic of China
;
    'Xiuli Wu'
; Department of Applied Chemistry
  School of Petrochemical Engineering
  Changzhou University, Jiangsu 213164
  People's Republic of China
;
    'Hua-Tian Shi'
; Institute of Molecular Engineering and Applied Chemsitry
  Anhui University of Technology
  Ma'anshan, Anhui 243002
  People's Republic of China
;
    'Qun Chen'
; Department of Applied Chemistry
  School of Petrochemical Engineering
  Changzhou University, Jiangsu 213164
  People's Republic of China
;
    'Qian-Feng Zhang'
; Institute of Molecular Engineering and Applied Chemsitry
  Anhui University of Technology
  Ma'anshan, Anhui 243002
  People's Republic of China
  Department of Applied Chemistry
  School of Petrochemical Engineering
  Changzhou University, Jiangsu 213164
  People's Republic of China
;
