# Supplementary material for: Tris(diisopropyl di­thio­phosphato-κ2 S,S′)ruthenium(III)
Source: Acta Crystallogr Sect E Struct Rep Online. 2013 May 25;69(Pt 6):m341. doi: 10.1107/S1600536813014141 (PMC3684899; doi:10.1107/S1600536813014141)
Supplement: Supplementary file 2 [file e-69-0m341-Isup2.hkl]

# 
# h,k,l, Fc-squared, Fo-squared, sigma(Fo-squared) and status flag 
# 
data_I
_shelx_title ' P-1 in P-1' 
_shelx_refln_list_code          4 
_shelx_F_calc_maximum      253.65 
_exptl_crystal_F_000       766.00 
_reflns_d_resolution_high  0.7775 
 
loop_ 
 _symmetry_equiv_pos_as_xyz 
 'x, y, z' 
 '-x, -y, -z' 
 
_cell_length_a     8.9676 
_cell_length_b    10.5073 
_cell_length_c    19.1085 
_cell_angle_alpha  81.281 
_cell_angle_beta   88.678 
_cell_angle_gamma  82.175 
 
_shelx_F_squared_multiplier     1.000 
 
loop_ 
 _refln_index_h 
 _refln_index_k 
 _refln_index_l 
 _refln_F_squared_calc 
 _refln_F_squared_meas 
 _refln_F_squared_sigma 
 _refln_observed_status 
   1   0   0      645.71      673.64      9.50 o 
   2   0   0    13520.07    15331.87    226.85 o 
   3   0   0      329.67      320.86      7.70 o 
   4   0   0     8335.66     7852.92    445.40 o 
   5   0   0     8037.80     8021.25    139.21 o 
   6   0   0     5332.88     5468.15     97.43 o 
   7   0   0      285.16      288.91     10.65 o 
   8   0   0       43.31       37.24      6.71 o 
   9   0   0      237.18      218.97     13.82 o 
  10   0   0      261.28      282.69     26.24 o 
  11   0   0      258.68      304.99     28.20 o 
 -11   1   0       52.68       56.41     15.09 o 
 -10   1   0       40.38       47.88     13.77 o 
  -9   1   0      144.11      155.06     12.13 o 
  -8   1   0       11.82        0.95      6.89 o 
  -7   1   0       32.05       27.09      4.63 o 
  -6   1   0      196.69      190.88      8.51 o 
  -5   1   0     3718.38     3835.97     69.41 o 
  -4   1   0     4620.40     4848.10    105.04 o 
  -3   1   0      533.30      500.89     11.23 o 
  -2   1   0     2946.99     3054.99     46.48 o 
  -1   1   0     3383.19     3400.84     45.45 o 
   1   1   0     6153.84     6528.74    235.14 o 
   2   1   0     8752.13     9383.79    160.65 o 
   3   1   0      196.86      212.73      5.98 o 
   4   1   0     5773.81     6057.00    105.14 o 
   5   1   0      175.28      176.14     11.22 o 
   6   1   0    17565.80    17647.26    301.78 o 
   7   1   0      479.48      468.54     13.85 o 
   8   1   0       94.41       84.33     14.76 o 
   9   1   0       99.46       81.33     15.09 o 
  10   1   0      631.10      723.45     41.32 o 
  11   1   0      303.59      390.26     32.79 o 
 -11   2   0       47.81       57.72     15.09 o 
 -10   2   0       17.11       17.71      9.84 o 
  -9   2   0      236.59      261.74     15.49 o 
  -8   2   0       58.90       60.89      8.11 o 
  -7   2   0      699.35      688.13     18.53 o 
  -6   2   0      289.40      308.15     11.10 o 
  -5   2   0      809.99      791.60     18.43 o 
  -4   2   0      993.97     1040.83     21.96 o 
  -3   2   0       51.02       37.14      6.56 o 
  -2   2   0     1529.82     1678.47     31.17 o 
  -1   2   0     6332.41     5986.66    424.36 o 
   0   2   0     4235.78     4442.50     93.22 o 
   1   2   0     2677.40     3106.96     93.14 o 
   2   2   0     2070.33     2071.02     54.77 o 
   3   2   0      120.19      113.69      3.66 o 
   4   2   0     3219.02     3408.07     74.44 o 
   6   2   0     5392.68     5222.54    113.39 o 
   7   2   0       26.46       20.89      5.39 o 
   8   2   0      409.68      393.16     26.56 o 
   9   2   0        3.16       -7.87      7.87 o 
  10   2   0      533.87      522.75     34.11 o 
  11   2   0       57.18       68.87     17.71 o 
 -10   3   0       92.89      115.44     18.36 o 
  -9   3   0      312.25      326.26     17.16 o 
  -8   3   0       49.93       58.02      8.31 o 
  -7   3   0     1524.29     1614.61     58.70 o 
  -6   3   0       83.01       81.65     11.36 o 
  -5   3   0     4025.97     3995.80     73.44 o 
  -4   3   0       52.21       52.17      5.49 o 
  -3   3   0     1276.00     1381.03     28.05 o 
   0   3   0      651.91      775.92     28.20 o 
   1   3   0     4473.05     4717.17    141.67 o 
   2   3   0      120.04      151.51      9.18 o 
   3   3   0       55.87       66.66      3.75 o 
   4   3   0      720.39      623.95     31.80 o 
   5   3   0     1056.02     1078.01     23.06 o 
   6   3   0      231.46      218.74     11.13 o 
   7   3   0      214.45      219.09     11.77 o 
   8   3   0       70.80       83.39      8.67 o 
   9   3   0        2.95        0.00      9.18 o 
  10   3   0      173.63      170.53     21.64 o 
  11   3   0       12.75        3.28     11.81 o 
  -9   4   0      190.84      176.52     13.68 o 
  -8   4   0      223.29      233.89     14.14 o 
  -7   4   0      135.19      148.19     11.36 o 
  -6   4   0     1149.10     1152.42     32.69 o 
  -5   4   0     6630.41     6436.07    139.83 o 
  -4   4   0       95.00       97.15     12.79 o 
  -3   4   0      925.54      986.46     37.39 o 
  -2   4   0     1059.29     1147.81     41.98 o 
   0   4   0     1467.40     1610.21     54.44 o 
   3   4   0     2375.83     2448.44     78.71 o 
   4   4   0     1487.12     1245.36     83.37 o 
   5   4   0     4288.22     4222.51     76.10 o 
   6   4   0      472.35      439.86     13.31 o 
   7   4   0      365.17      405.48     16.70 o 
   8   4   0       37.27       10.49      9.84 o 
   9   4   0        3.76       -8.53      8.53 o 
  10   4   0      243.87      317.45     27.55 o 
  11   4   0       65.40       74.77     17.05 o 
 -10   5   0       24.98       19.68     12.46 o 
  -9   5   0      250.18      301.71     24.27 o 
  -8   5   0       16.53       15.74      6.49 o 
  -7   5   0      234.53      250.03     14.38 o 
  -6   5   0     1494.64     1461.98     56.41 o 
  -5   5   0     1654.88     1689.58     62.31 o 
  -4   5   0        6.35        0.66      7.21 o 
  -3   5   0      247.88      261.04     17.05 o 
  -2   5   0     1650.18     1673.83     59.03 o 
  -1   5   0     4069.44     4434.48    138.39 o 
   0   5   0      341.60      358.12     19.68 o 
   1   5   0    14980.72    15972.27    470.27 o 
   2   5   0      191.52      270.88     15.74 o 
   3   5   0      351.06      426.33     20.33 o 
   4   5   0       67.85       58.68      4.99 o 
   5   5   0     6216.44     6058.39    107.66 o 
   6   5   0      709.37      752.17     18.97 o 
   7   5   0      868.31      849.23     26.71 o 
   8   5   0        6.03       -7.87      7.87 o 
   9   5   0      114.36       99.04     18.36 o 
  10   5   0      493.12      543.08     38.04 o 
  11   5   0      123.61      135.77     22.96 o 
  -9   6   0      219.54      253.17     24.27 o 
  -8   6   0       13.17        0.00      9.84 o 
  -7   6   0      269.32      235.46     19.68 o 
  -6   6   0      177.67      165.94     18.36 o 
  -5   6   0      113.14      121.34     15.09 o 
  -4   6   0       58.47       51.82     10.49 o 
  -3   6   0     1418.52     1364.25     52.47 o 
  -1   6   0      220.85      203.98     15.74 o 
   0   6   0     1830.88     1856.83     64.93 o 
   1   6   0     3379.87     3417.19    108.88 o 
   2   6   0        1.66        1.97      5.25 o 
   3   6   0       55.56       61.65      9.18 o 
   4   6   0      954.95      936.93     21.68 o 
   5   6   0     2213.34     2253.10     44.29 o 
   6   6   0       36.05       45.87      6.02 o 
   7   6   0      906.55      906.89     29.84 o 
   8   6   0        5.00       -1.97      8.53 o 
   9   6   0      158.00      123.96     19.02 o 
  10   6   0      140.04      157.41     22.96 o 
  -8   7   0      260.08      258.42     24.27 o 
  -7   7   0       44.98       37.39     13.12 o 
  -6   7   0       54.67       47.22     13.12 o 
  -5   7   0      116.61      137.08     17.71 o 
  -4   7   0        3.42       -3.94      7.87 o 
  -3   7   0     1432.36     1476.41     57.72 o 
  -1   7   0     1414.25     1400.98     53.78 o 
   0   7   0      143.12      139.05     15.09 o 
   1   7   0       40.23       21.64      7.87 o 
   2   7   0       20.56       17.71      7.21 o 
   3   7   0      337.62      327.29     20.33 o 
   4   7   0     1094.31     1062.88     24.61 o 
   5   7   0        0.52       -3.24      3.24 o 
   6   7   0       91.24       75.70      6.66 o 
   7   7   0      122.88      113.47     15.74 o 
   8   7   0        2.15       -3.28      9.18 o 
   9   7   0       52.05       43.29     13.77 o 
  10   7   0        7.16       -2.62     12.46 o 
  -8   8   0      219.91      231.53     24.27 o 
  -7   8   0       17.59       15.09     12.46 o 
  -6   8   0      249.81      253.83     24.27 o 
  -5   8   0        1.28        0.66      9.18 o 
  -4   8   0      477.05      484.05     30.17 o 
  -3   8   0      336.00      358.77     24.92 o 
  -2   8   0     1214.90     1263.25     52.47 o 
  -1   8   0        5.80       -2.62      8.53 o 
   0   8   0      498.40      487.33     28.20 o 
   1   8   0       91.04       79.36     12.46 o 
   2   8   0       69.78       76.74     12.46 o 
   3   8   0      476.31      480.11     26.89 o 
   4   8   0      104.29      101.85      9.24 o 
   5   8   0        6.13        5.10      3.90 o 
   6   8   0       58.33       60.56      8.45 o 
   7   8   0       17.85        3.28      9.18 o 
   8   8   0        9.17       -3.94      9.84 o 
   9   8   0       53.39       51.16     15.74 o 
  10   8   0       12.40       13.12     13.77 o 
  -7   9   0       59.18       56.41     15.09 o 
  -6   9   0      119.05      138.39     20.33 o 
  -5   9   0        3.40       10.49      9.18 o 
  -4   9   0      901.89      929.40     45.26 o 
  -3   9   0       45.23       66.90     14.43 o 
  -2   9   0     1251.73     1196.35     52.47 o 
  -1   9   0       48.37       51.16     13.12 o 
   0   9   0      921.58      845.44     40.01 o 
   1   9   0      587.21      568.66     31.48 o 
   2   9   0      937.25      942.52     43.29 o 
   3   9   0      208.33      171.19     19.68 o 
   4   9   0      525.24      472.90     28.20 o 
   5   9   0      611.03      611.15     18.80 o 
   6   9   0      119.99      130.59     11.82 o 
   7   9   0       97.42       93.14     16.40 o 
   8   9   0      101.15       93.14     18.36 o 
   9   9   0      129.85      123.96     21.64 o 
  -6  10   0       21.52       15.09     13.12 o 
  -5  10   0        0.87       -8.53      8.53 o 
  -4  10   0      184.17      178.40     20.33 o 
  -3  10   0        2.63        6.56     11.15 o 
  -2  10   0       11.70       18.36     12.46 o 
  -1  10   0      395.06      375.83     27.55 o 
   0  10   0      141.86      122.65     17.05 o 
   1  10   0      403.74      467.65     30.17 o 
   2  10   0      900.37      853.97     41.98 o 
   3  10   0      108.02      126.59     19.02 o 
   4  10   0      793.04      742.00     26.89 o 
   5  10   0      151.05      132.98     10.09 o 
   6  10   0      111.08      134.46     17.71 o 
   7  10   0       83.76       96.42     17.05 o 
   8  10   0      329.91      365.99     30.83 o 
  -5  11   0       72.92       59.69     16.40 o 
  -4  11   0       51.30       36.73     14.43 o 
  -3  11   0        0.31        1.31      9.84 o 
  -2  11   0       32.56       30.83     13.77 o 
  -1  11   0      526.27      533.24     34.76 o 
   0  11   0       17.28       25.58     12.46 o 
   1  11   0      160.34      173.81     21.64 o 
   2  11   0      100.56       81.33     15.74 o 
   3  11   0      124.97      143.64     19.68 o 
   4  11   0      131.91      126.39     13.45 o 
   5  11   0       48.36       48.45      7.55 o 
   6  11   0        4.80       11.15     10.49 o 
   7  11   0       35.71       47.88     14.43 o 
  -3  12   0       92.02       94.45     20.33 o 
  -2  12   0      127.38      105.60     20.33 o 
  -1  12   0      280.42      268.92     26.89 o 
   0  12   0       13.50        7.21     11.15 o 
   1  12   0       10.32       23.61     12.46 o 
   2  12   0      120.01      128.55     19.68 o 
   3  12   0       42.30       29.52     13.12 o 
   4  12   0       55.47       58.41     11.15 o 
   5  12   0       61.67       62.97     15.74 o 
  -1  13   0      238.34      246.62     28.20 o 
   0  13   0       53.76       55.09     17.05 o 
   1  13   0      347.38      389.60     32.79 o 
   2  13   0      125.18      148.89     22.96 o 
   3  13   0      247.40      261.04     26.89 o 
   4  13   0       89.22      101.47     13.63 o 
  -3 -13   1       87.26       61.65     18.36 o 
  -2 -13   1      243.38      285.31     28.86 o 
  -1 -13   1       31.93       43.29     16.40 o 
   0 -13   1      219.08      192.18     25.58 o 
  -5 -12   1        0.05        2.62     11.15 o 
  -4 -12   1       87.18      106.91     19.02 o 
  -3 -12   1      109.04      107.57     19.02 o 
  -2 -12   1        0.58        4.59     10.49 o 
  -1 -12   1       51.67       55.09     15.74 o 
   0 -12   1      264.77      239.40     24.27 o 
   1 -12   1        0.01        3.94     12.46 o 
   2 -12   1      187.97      171.19     24.27 o 
   3 -12   1       75.00       89.86     19.68 o 
  -7 -11   1       38.08       41.98     14.43 o 
  -6 -11   1       19.95        5.25     10.49 o 
  -5 -11   1        0.12       -8.53     12.46 o 
  -4 -11   1      363.25      394.85     28.86 o 
  -3 -11   1       21.70       20.99     11.81 o 
  -2 -11   1       55.79       56.41     15.09 o 
  -1 -11   1       38.13       45.91     13.77 o 
   0 -11   1      110.82      114.13     18.36 o 
   1 -11   1      382.51      432.23     32.14 o 
   2 -11   1       52.93       47.88     14.43 o 
   3 -11   1      271.45      272.19     25.58 o 
   4 -11   1        0.69       -8.53      8.53 o 
   5 -11   1       14.79        7.87     11.81 o 
  -8 -10   1        1.43        3.94     12.46 o 
  -7 -10   1      187.43      194.80     22.30 o 
  -6 -10   1      178.55      232.82     16.00 o 
  -5 -10   1      372.59      352.15     14.74 o 
  -4 -10   1      270.11      253.64     20.00 o 
  -3 -10   1      241.96      214.48     20.33 o 
  -2 -10   1       15.30       20.33     10.49 o 
  -1 -10   1      480.75      498.48     31.48 o 
   0 -10   1        3.74        2.62      9.84 o 
   1 -10   1       59.80       62.31     15.09 o 
   2 -10   1      330.15      325.32     25.58 o 
   3 -10   1      246.49      249.24     23.61 o 
   4 -10   1       34.99       43.29     13.12 o 
   5 -10   1        3.95        1.97     10.49 o 
   6 -10   1       37.96       43.94     14.43 o 
  -9  -9   1       38.83       15.09     15.09 o 
  -8  -9   1       31.83       38.04     14.43 o 
  -7  -9   1      230.14      230.22     22.96 o 
  -6  -9   1      116.27      132.88     12.52 o 
  -5  -9   1      821.77      828.74     22.83 o 
  -4  -9   1       40.08       25.73      7.42 o 
  -3  -9   1      504.38      500.45     29.52 o 
  -2  -9   1       16.86        9.18      9.18 o 
  -1  -9   1     1494.70     1540.69     61.65 o 
   0  -9   1       44.56       36.73     13.12 o 
   1  -9   1      932.12      941.20     44.60 o 
   2  -9   1      432.71      411.24     27.55 o 
   3  -9   1      297.50      342.38     25.58 o 
   4  -9   1        4.50       11.15      9.84 o 
   5  -9   1      161.46      136.43     19.02 o 
   6  -9   1      175.14      165.28     20.99 o 
   7  -9   1        6.87       -2.62      9.84 o 
 -10  -8   1       36.14       13.12     13.12 o 
  -9  -8   1        1.64        7.87     11.15 o 
  -8  -8   1        2.11       -9.18      9.18 o 
  -7  -8   1       54.03       54.44     12.46 o 
  -6  -8   1        1.78        8.12      5.51 o 
  -5  -8   1      552.20      578.25     17.27 o 
  -4  -8   1       63.10       81.18      8.57 o 
  -3  -8   1      170.61      162.66     15.74 o 
  -2  -8   1      149.87      152.82     15.74 o 
  -1  -8   1      792.44      824.46     38.70 o 
   0  -8   1       35.80        7.87      9.84 o 
   1  -8   1     1247.74     1267.18     52.47 o 
   2  -8   1        1.26       -9.18      9.18 o 
   3  -8   1      235.41      216.44     19.68 o 
   4  -8   1        0.16        9.18      9.84 o 
   5  -8   1      563.79      536.52     32.14 o 
   6  -8   1      394.70      419.11     30.17 o 
   7  -8   1      239.85      259.08     24.27 o 
   8  -8   1       22.37       17.71     12.46 o 
 -10  -7   1       70.07       78.05     18.36 o 
  -9  -7   1        7.14        7.87     10.49 o 
  -8  -7   1       10.88       -2.62      8.53 o 
  -7  -7   1       68.42       74.20      8.85 o 
  -6  -7   1      441.91      443.46     14.40 o 
  -5  -7   1      621.10      577.60     16.49 o 
  -4  -7   1       51.34       28.52      6.23 o 
  -3  -7   1       28.02       26.24      7.87 o 
  -2  -7   1      263.93      274.16     18.36 o 
  -1  -7   1      531.09      493.23     26.24 o 
   0  -7   1      108.56      110.19     13.77 o 
   2  -7   1       20.29        1.31      3.28 o 
   3  -7   1      715.20      661.79     33.45 o 
   4  -7   1        1.00        1.31      7.21 o 
   5  -7   1      384.33      390.26     25.58 o 
   6  -7   1      397.81      413.21     27.55 o 
   7  -7   1      304.80      297.77     24.27 o 
   8  -7   1        0.36       -3.94     10.49 o 
 -10  -6   1      399.51      449.94     35.42 o 
  -9  -6   1        0.83       -9.84      9.84 o 
  -8  -6   1      104.53      119.37     17.71 o 
  -7  -6   1        0.19       -1.78      5.90 o 
  -6  -6   1     3671.86     3629.39     68.12 o 
  -5  -6   1      204.76      217.44      9.64 o 
  -4  -6   1       15.28       21.12      3.95 o 
  -3  -6   1        8.82       13.77      6.56 o 
  -2  -6   1     1065.95     1155.68     44.60 o 
  -1  -6   1     1145.18     1107.14     43.29 o 
   0  -6   1       62.19       66.25     10.49 o 
   1  -6   1     1451.20     1498.06     55.09 o 
   3  -6   1       70.53       64.28     11.15 o 
   4  -6   1      961.78     1008.11     43.29 o 
   5  -6   1      349.48      338.44     22.30 o 
   6  -6   1      608.16      608.67     33.45 o 
   7  -6   1       37.81       44.60     11.81 o 
   8  -6   1       32.46       30.83     12.46 o 
   9  -6   1      146.92      171.84     21.64 o 
 -10  -5   1      401.59      456.50     34.76 o 
  -9  -5   1      130.97      120.03     18.36 o 
  -8  -5   1       19.87        5.25      9.18 o 
  -7  -5   1      312.01      316.23     15.59 o 
  -6  -5   1     6716.72     6605.67    117.50 o 
  -5  -5   1      435.73      450.89     13.66 o 
  -4  -5   1     4838.20     4804.23     86.09 o 
  -3  -5   1       92.76       82.55      6.71 o 
  -2  -5   1     4486.31     4654.20    144.30 o 
  -1  -5   1      227.44      325.98     19.02 o 
   0  -5   1    13342.68    13292.29    393.53 o 
   2  -5   1       57.62       53.78      8.53 o 
   3  -5   1        3.00        9.18      5.90 o 
   4  -5   1     4405.68     4392.50    139.70 o 
   5  -5   1     1050.29     1012.04     42.63 o 
   6  -5   1      157.59      158.73     16.40 o 
   7  -5   1      116.44      117.44     10.67 o 
   8  -5   1        3.53        5.25      8.53 o 
   9  -5   1       57.61       55.75     13.77 o 
 -11  -4   1      111.62       98.38     19.68 o 
 -10  -4   1       92.10       81.33     17.71 o 
  -9  -4   1      156.27      143.64     19.68 o 
  -8  -4   1        2.47       -2.59     10.17 o 
  -7  -4   1       31.55       31.07      6.15 o 
  -6  -4   1     3267.23     3196.44     59.92 o 
  -5  -4   1     2947.71     2855.87     53.11 o 
  -4  -4   1     3041.31     2945.41     56.22 o 
  -3  -4   1        0.73       -0.95      2.52 o 
   0  -4   1    47461.05    41886.53   1233.08 o 
   2  -4   1     2276.49     2382.85     78.05 o 
   3  -4   1      126.12      141.13      8.35 o 
   4  -4   1     4585.04     4471.96     81.37 o 
   5  -4   1     1273.49     1276.24     28.48 o 
   6  -4   1     1564.12     1599.32     34.81 o 
   7  -4   1      406.12      441.17     18.07 o 
   8  -4   1        1.35        1.34      5.32 o 
   9  -4   1       46.44       45.91     11.81 o 
 -11  -3   1      174.17      158.73     22.30 o 
 -10  -3   1       12.61        8.53     10.49 o 
  -9  -3   1       88.29       94.45     16.40 o 
  -8  -3   1        0.21       -2.95      6.89 o 
  -7  -3   1       11.87        0.97      4.26 o 
  -6  -3   1      326.52      310.19     12.23 o 
  -5  -3   1     2869.01     2789.66     51.85 o 
  -4  -3   1      185.40      139.13      6.77 o 
  -3  -3   1        3.32        8.89      1.82 o 
  -2  -3   1      903.50      944.21     23.19 o 
  -1  -3   1       25.96       40.67      5.25 o 
   0  -3   1    40715.13    42243.34   1231.11 o 
   3  -3   1       96.80       98.85      5.11 o 
   4  -3   1     1660.57     1707.81     33.81 o 
   5  -3   1       76.38       77.52      6.42 o 
   6  -3   1     7741.83     7513.90    133.63 o 
   7  -3   1      339.26      358.81     13.38 o 
   8  -3   1      189.79      197.70     10.32 o 
   9  -3   1       51.37       61.83      9.18 o 
  10  -3   1      191.55      225.63     22.96 o 
 -11  -2   1      384.37      455.84     35.42 o 
 -10  -2   1       24.80       40.67     13.12 o 
  -9  -2   1      152.57      131.18     17.71 o 
  -8  -2   1        6.41        7.54      6.89 o 
  -7  -2   1     1406.51     1396.59     38.24 o 
  -6  -2   1        0.87        1.57      5.90 o 
  -5  -2   1     3060.13     2970.82     53.62 o 
  -4  -2   1      188.34      216.54      6.55 o 
  -3  -2   1        7.09       18.76      2.04 o 
  -2  -2   1      372.17      348.84     10.43 o 
  -1  -2   1      980.04     1008.76     33.45 o 
   0  -2   1     1200.15     1214.71     40.01 o 
   1  -2   1     1608.41     1687.50     30.50 o 
   2  -2   1      458.75      572.97     12.45 o 
   3  -2   1        6.28        1.49      1.42 o 
   4  -2   1     1331.13     1269.18     25.73 o 
   5  -2   1      109.51       99.02      6.13 o 
   6  -2   1     2226.44     2082.83     41.51 o 
   7  -2   1        5.90        2.61      5.25 o 
   8  -2   1      689.17      691.17     19.67 o 
   9  -2   1        0.83        0.66      5.04 o 
  10  -2   1      193.45      207.26     22.30 o 
  11  -2   1       28.84       28.20     12.46 o 
 -11  -1   1      326.85      388.94     31.48 o 
 -10  -1   1      260.52      285.97     27.55 o 
  -9  -1   1      227.58      227.46     20.33 o 
  -8  -1   1      242.60      258.66     14.56 o 
  -7  -1   1     3243.42     3310.69     62.16 o 
  -6  -1   1      781.41      735.49     21.90 o 
  -5  -1   1    12467.71    12399.67    212.68 o 
  -4  -1   1      374.66      341.21     19.45 o 
  -3  -1   1      566.83      458.98      9.66 o 
  -2  -1   1      503.26      543.46      9.27 o 
  -1  -1   1    64335.93    63652.22   1068.76 o 
   0  -1   1      744.89      825.48     18.78 o 
   1  -1   1     2754.37     2795.50     37.46 o 
   2  -1   1     6441.18     6689.41    114.59 o 
   3  -1   1      137.96      119.67      4.79 o 
   4  -1   1     3833.55     4026.43     88.34 o 
   5  -1   1     1780.84     1794.03     34.95 o 
   6  -1   1        0.60       -2.93      2.98 o 
   7  -1   1       10.03        2.76      4.91 o 
   8  -1   1      139.38      145.67     11.89 o 
   9  -1   1        7.62        4.59      9.18 o 
  10  -1   1      271.45      270.88     24.27 o 
  11  -1   1        1.54       11.15     11.15 o 
 -11   0   1       38.73       43.94     15.74 o 
 -10   0   1      221.17      233.50     24.92 o 
  -9   0   1      268.24      283.82     16.15 o 
  -8   0   1      139.30      142.60     11.02 o 
  -7   0   1        4.70       -1.13      3.45 o 
  -6   0   1     2315.03     2323.91     44.78 o 
  -5   0   1    19713.83    20343.88    346.19 o 
  -4   0   1      628.77      626.96     13.94 o 
  -3   0   1     1363.52     1329.01     53.84 o 
  -2   0   1     2403.86     2731.30     41.32 o 
  -1   0   1    38316.14    38228.96   1300.30 o 
   1   0   1    23470.57    25217.78    506.29 o 
   2   0   1      799.23      824.83     13.75 o 
   3   0   1      684.18      647.94     13.48 o 
   4   0   1     1512.19     1442.67     27.62 o 
   5   0   1    13547.80    13313.94    228.05 o 
   6   0   1      906.71      926.99     20.89 o 
   7   0   1      178.07      200.18      8.99 o 
   8   0   1       71.39       58.69      8.20 o 
   9   0   1       44.99       33.45     12.46 o 
  10   0   1      457.54      477.49     32.14 o 
  11   0   1       48.79       82.64     17.05 o 
 -11   1   1       68.50       84.61     17.71 o 
 -10   1   1       83.66       65.59     15.09 o 
  -9   1   1      362.63      365.70     17.74 o 
  -8   1   1       44.22       33.48      6.71 o 
  -7   1   1      983.29      976.04     23.03 o 
  -6   1   1     2320.60     2331.48     45.17 o 
  -5   1   1     3312.14     3432.71     62.85 o 
  -4   1   1     1543.92     1468.39     28.65 o 
  -3   1   1       63.96       73.53      3.90 o 
  -2   1   1    11877.48    11937.78    176.32 o 
  -1   1   1      179.38      180.80      5.57 o 
   0   1   1     6146.74     6537.93    190.21 o 
   1   1   1    43164.31    42821.66   1414.04 o 
   2   1   1      119.36      125.97     10.04 o 
   3   1   1     1383.92     1268.59     23.83 o 
   4   1   1      270.75      263.80      7.78 o 
   5   1   1    16333.86    16044.25    337.37 o 
   6   1   1      675.38      717.71     17.32 o 
   7   1   1     2120.15     2123.26     41.86 o 
   8   1   1      131.68      121.00     13.45 o 
   9   1   1      215.34      198.74     20.33 o 
  10   1   1      431.42      470.27     33.45 o 
  11   1   1      251.77      299.74     29.52 o 
 -11   2   1      152.72      162.01     22.30 o 
 -10   2   1      110.20      116.75     18.36 o 
  -9   2   1      212.92      206.32     13.82 o 
  -8   2   1      101.43      113.92     10.64 o 
  -7   2   1      101.16       94.23      9.03 o 
  -6   2   1      962.48      997.76     23.08 o 
  -5   2   1      519.88      483.94     13.12 o 
  -4   2   1      692.82      712.07     16.41 o 
  -3   2   1      623.26      401.91     37.71 o 
  -2   2   1       14.56       15.07      2.62 o 
   0   2   1    10553.10    11416.44    332.54 o 
   1   2   1    17304.80    19034.62    558.82 o 
   2   2   1        1.11        2.19      1.14 o 
   3   2   1     2476.84     2669.23     57.73 o 
   4   2   1     1403.59     1331.43     31.75 o 
   5   2   1     1292.92     1128.04     85.82 o 
   6   2   1      537.20      498.09     14.07 o 
   7   2   1     1513.10     1474.40     35.10 o 
   8   2   1       13.49       15.00      5.51 o 
   9   2   1      139.06      140.36     19.02 o 
  10   2   1       59.50       55.75     15.74 o 
  11   2   1      388.22      417.80     32.14 o 
 -10   3   1      135.82      141.02     13.63 o 
  -9   3   1        1.57        3.94      6.03 o 
  -8   3   1      433.29      406.82     17.85 o 
  -7   3   1       77.09       95.54      9.50 o 
  -6   3   1      953.45      927.40     27.59 o 
  -5   3   1      622.79      627.91     19.94 o 
  -4   3   1     1873.04     1880.37     44.75 o 
  -1   3   1      646.57      506.35     20.33 o 
   0   3   1     4169.48     4101.29    123.31 o 
   1   3   1     1160.60     1234.39     40.67 o 
   2   3   1      907.72      922.35     22.49 o 
   3   3   1      245.15      234.16      7.88 o 
   4   3   1        0.45        0.07      1.82 o 
   5   3   1      127.02       79.36      9.18 o 
   6   3   1     1514.70     1560.23     38.49 o 
   7   3   1        5.92        3.23      3.63 o 
   8   3   1       32.11       13.77      9.18 o 
   9   3   1       51.86       36.07     11.15 o 
  10   3   1        3.36        0.66     10.49 o 
  11   3   1      129.03      133.80     20.99 o 
 -10   4   1      149.54      157.97     14.84 o 
  -9   4   1       42.73       41.85      8.57 o 
  -8   4   1      435.01      461.64     19.93 o 
  -7   4   1     1124.33     1101.28     32.92 o 
  -6   4   1     1297.44     1307.03     36.40 o 
  -5   4   1       15.97        8.78      5.90 o 
  -4   4   1     1818.08     1730.90     60.34 o 
  -3   4   1      406.21      388.29     19.68 o 
  -1   4   1      266.13      276.13     15.09 o 
   0   4   1     6570.30     6830.45    204.64 o 
   1   4   1      128.83      156.76     11.15 o 
   2   4   1     4286.88     4808.34    145.61 o 
   3   4   1     2330.17     2492.30     56.11 o 
   4   4   1     1619.25     1597.97     38.67 o 
   5   4   1     1656.71     1659.78     41.00 o 
   6   4   1      837.40      856.67     25.25 o 
   7   4   1      102.57       94.50      7.04 o 
   8   4   1       83.65       68.21     13.77 o 
   9   4   1      257.74      301.05     25.58 o 
  10   4   1        0.59       -8.53      8.53 o 
  11   4   1       13.18       16.40     13.77 o 
 -10   5   1      105.38      120.68     19.02 o 
  -9   5   1        2.48        3.28      9.84 o 
  -8   5   1       31.36       24.27     10.49 o 
  -7   5   1      792.75      773.95     37.39 o 
  -6   5   1        1.62       -2.62      7.21 o 
  -5   5   1        0.19       -2.62      6.56 o 
  -4   5   1     2713.57     2687.84     89.86 o 
  -3   5   1      493.86      560.13     26.89 o 
  -1   5   1     3704.69     4187.21    130.52 o 
   0   5   1     7016.69     7098.06    213.82 o 
   1   5   1     1195.45     1296.04     45.91 o 
   2   5   1     3154.82     3107.61     98.38 o 
   3   5   1      114.53      111.40      7.64 o 
   4   5   1     3145.47     2950.49     66.54 o 
   5   5   1     1606.27     1520.18     31.00 o 
   6   5   1      709.15      727.11     18.42 o 
   7   5   1       56.68       53.97      7.54 o 
   8   5   1      313.21      321.39     24.92 o 
   9   5   1      407.67      419.77     30.17 o 
  10   5   1        9.71       15.09     12.46 o 
  11   5   1       46.84       58.37     16.40 o 
  -9   6   1        1.41       -9.18      9.84 o 
  -8   6   1       41.61       36.73     13.12 o 
  -7   6   1       76.56       58.37     13.77 o 
  -6   6   1      503.71      471.59     27.55 o 
  -5   6   1        5.18        5.90      7.87 o 
  -4   6   1     1395.87     1328.18     51.82 o 
  -3   6   1        1.70        1.31      3.28 o 
  -1   6   1     2781.75     2991.52     98.38 o 
   0   6   1      104.65       83.95     11.15 o 
   1   6   1       64.13       41.98      8.53 o 
   2   6   1     1907.05     2001.78     68.21 o 
   3   6   1     1420.48     1444.27     51.82 o 
   4   6   1     1233.97     1262.26     32.93 o 
   5   6   1       54.85       58.40      5.37 o 
   6   6   1      890.04      857.36     20.99 o 
   7   6   1       54.30       67.56     13.77 o 
   8   6   1      516.71      487.33     30.83 o 
   9   6   1       44.41       35.42     15.09 o 
  10   6   1       92.02       88.55     19.02 o 
  -8   7   1      180.54      215.13     22.96 o 
  -7   7   1      193.56      190.86     20.33 o 
  -6   7   1      159.10      167.91     19.68 o 
  -5   7   1      195.03      196.11     19.02 o 
  -4   7   1      443.49      421.08     26.24 o 
  -3   7   1       16.77       22.30      9.84 o 
  -1   7   1      859.53      871.02     38.04 o 
   0   7   1      113.01      111.50     13.12 o 
   1   7   1       69.19       40.67      9.18 o 
   2   7   1     1344.21     1216.68     46.57 o 
   3   7   1      230.86      214.48     16.40 o 
   4   7   1       22.82       24.69      5.32 o 
   5   7   1      344.69      337.19     11.91 o 
   6   7   1       73.00       68.51      6.35 o 
   7   7   1        4.64        3.94      8.53 o 
   8   7   1      325.59      347.62     26.89 o 
   9   7   1        3.42       -9.84      9.84 o 
  10   7   1       71.72       66.25     17.05 o 
  -8   8   1        8.65       21.64     13.12 o 
  -7   8   1      466.17      466.34     30.83 o 
  -6   8   1        0.13        3.28     10.49 o 
  -5   8   1      693.11      702.46     37.39 o 
  -4   8   1       87.05      101.66     16.40 o 
  -3   8   1     1750.73     1720.40     66.90 o 
  -2   8   1     1485.65     1444.27     58.37 o 
  -1   8   1      702.88      630.97     33.45 o 
   0   8   1        4.82       13.77      7.87 o 
   1   8   1       56.56       71.49     11.81 o 
   2   8   1      561.56      550.95     28.86 o 
   3   8   1      265.52      265.12     19.68 o 
   4   8   1      286.59      293.76     14.14 o 
   5   8   1      127.96      130.16      8.43 o 
   6   8   1       21.64       13.03      4.46 o 
   7   8   1        3.70       -0.66      7.21 o 
   8   8   1      119.28      135.77     19.02 o 
   9   8   1        0.21       -9.18      9.18 o 
  10   8   1       17.97       -5.90     11.81 o 
  -7   9   1      126.85      135.77     20.33 o 
  -6   9   1        1.10       -1.97     10.49 o 
  -5   9   1      247.40      233.50     21.64 o 
  -4   9   1       25.24       44.60     13.77 o 
  -3   9   1     1602.99     1574.14     64.93 o 
  -2   9   1       13.31       12.46     11.81 o 
  -1   9   1     1541.03     1522.32     61.65 o 
   0   9   1      518.96      523.40     30.83 o 
   1   9   1     1128.27     1116.33     48.54 o 
   2   9   1      503.40      487.98     30.17 o 
   3   9   1     2981.71     3071.54    104.94 o 
   4   9   1     1045.69     1007.11     31.30 o 
   5   9   1       64.71       55.06      7.06 o 
   6   9   1      142.68      128.16     11.30 o 
   7   9   1      157.51      186.27     20.33 o 
   8   9   1      195.21      202.67     24.27 o 
   9   9   1       14.99       -9.84     13.12 o 
  -6  10   1       78.92       93.14     17.71 o 
  -5  10   1       11.18        7.87      9.84 o 
  -4  10   1       64.93       74.77     15.09 o 
  -3  10   1      356.92      331.23     26.24 o 
  -2  10   1      682.62      661.14     37.39 o 
  -1  10   1      559.59      547.01     32.79 o 
   0  10   1      185.42      175.78     18.36 o 
   1  10   1      335.57      330.57     24.92 o 
   2  10   1       53.58       60.34     13.77 o 
   3  10   1     2608.32     2489.76     89.86 o 
   4  10   1        3.93       -5.05      7.64 o 
   5  10   1      107.06       99.68      8.14 o 
   6  10   1      332.71      336.47     25.58 o 
   7  10   1      323.46      370.58     28.86 o 
   8  10   1      162.48      191.52     24.92 o 
  -5  11   1       11.10       -0.66     11.81 o 
  -4  11   1        1.14       -5.90      8.53 o 
  -3  11   1       53.67       60.34     16.40 o 
  -2  11   1      276.57      295.15     26.89 o 
  -1  11   1       81.85       59.03     15.09 o 
   0  11   1       18.49       38.04     12.46 o 
   1  11   1       17.65       20.33     10.49 o 
   2  11   1        0.40       -1.31      9.18 o 
   3  11   1      418.23      406.65     28.86 o 
   4  11   1      231.12      259.15     17.16 o 
   5  11   1       81.65       84.46      8.94 o 
   6  11   1       79.09       94.45     16.40 o 
   7  11   1       72.33       76.08     16.40 o 
  -3  12   1        7.80       -5.25     11.15 o 
  -2  12   1      165.19      152.17     22.30 o 
  -1  12   1      109.88      103.63     19.68 o 
   0  12   1      316.59      308.92     26.24 o 
   1  12   1       39.16       36.73     12.46 o 
   2  12   1       13.89        9.18     10.49 o 
   3  12   1       64.33       64.28     15.09 o 
   4  12   1      149.91      155.08     15.07 o 
   5  12   1       44.22       36.73     12.46 o 
  -1  13   1       84.31      122.65     21.64 o 
   0  13   1      345.22      358.12     31.48 o 
   1  13   1      106.69      118.06     20.99 o 
   2  13   1      259.29      271.54     27.55 o 
   3  13   1      102.09      114.78     19.68 o 
   4  13   1      161.75      184.93     16.92 o 
  -3 -13   2      231.60      260.39     28.20 o 
  -2 -13   2       35.57       52.47     17.05 o 
  -1 -13   2      283.16      284.66     28.86 o 
   0 -13   2        2.77       -3.94     13.12 o 
  -5 -12   2      111.54      105.60     19.68 o 
  -4 -12   2        0.15       -3.28     11.15 o 
  -3 -12   2       26.53       26.24     13.12 o 
  -2 -12   2      217.17      232.19     24.27 o 
  -1 -12   2      147.46      141.02     20.99 o 
   0 -12   2       81.56       98.38     19.68 o 
   1 -12   2      264.23      240.71     26.89 o 
   2 -12   2       37.47       57.06     17.71 o 
   3 -12   2      208.96      243.99     27.55 o 
  -6 -11   2       82.43       65.59     15.74 o 
  -5 -11   2      216.83      200.05     23.61 o 
  -4 -11   2      102.65      100.04     12.52 o 
  -3 -11   2       24.06       25.58     11.81 o 
  -2 -11   2      206.77      189.55     21.64 o 
  -1 -11   2        3.92        5.25     10.49 o 
   0 -11   2       98.96       81.99     17.71 o 
   1 -11   2      168.40      169.22     22.30 o 
   2 -11   2        2.30        8.53     10.49 o 
   3 -11   2       25.76       26.24     13.77 o 
   4 -11   2       79.22       74.12     18.36 o 
  -8 -10   2       68.03       62.31     17.05 o 
  -7 -10   2        1.05        0.66     11.15 o 
  -6 -10   2      865.87      909.92     31.99 o 
  -5 -10   2       47.40       48.45      7.69 o 
  -4 -10   2       52.46       45.64     14.43 o 
  -3 -10   2      158.75      145.78     13.43 o 
  -2 -10   2      282.35      273.51     24.27 o 
  -1 -10   2       13.43        0.66      9.18 o 
   0 -10   2       95.39       62.31     14.43 o 
   1 -10   2      453.77      419.77     29.52 o 
   2 -10   2      231.36      230.22     22.30 o 
   3 -10   2       11.17       20.99     11.81 o 
   4 -10   2      156.99      184.96     22.96 o 
   5 -10   2       38.07       26.89     13.12 o 
   6 -10   2      135.29      122.00     19.68 o 
  -9  -9   2       53.70       61.00     17.71 o 
  -8  -9   2       71.76       41.98     13.77 o 
  -7  -9   2       28.56       15.09     11.81 o 
  -6  -9   2     1362.48     1369.54     40.81 o 
  -5  -9   2      121.85      154.26     10.93 o 
  -4  -9   2     1270.57     1304.22     37.53 o 
  -3  -9   2      138.39      128.35     10.40 o 
  -2  -9   2      812.59      762.76     27.13 o 
  -1  -9   2      145.24      141.02     18.36 o 
   0  -9   2     1672.99     1565.61     63.62 o 
   1  -9   2      848.15      844.79     42.63 o 
   2  -9   2        0.57        3.94      7.87 o 
   3  -9   2       42.75       32.79     11.81 o 
   4  -9   2      613.45      652.61     36.73 o 
   5  -9   2      202.10      247.27     23.61 o 
   6  -9   2        0.09       -3.94     10.49 o 
   7  -9   2       43.03       49.19     14.43 o 
  -9  -8   2       29.18       11.15     12.46 o 
  -8  -8   2        2.70       -7.87      7.87 o 
  -7  -8   2      105.79      102.80     13.12 o 
  -6  -8   2      785.21      794.38     29.52 o 
  -5  -8   2      266.73      267.85     11.91 o 
  -4  -8   2     1442.63     1456.59     39.85 o 
  -3  -8   2       34.45       38.25      6.15 o 
  -2  -8   2     1291.61     1194.38     49.19 o 
  -1  -8   2       94.87      103.63     15.09 o 
   0  -8   2     4739.68     4947.39    160.04 o 
   1  -8   2      434.72      359.43     25.58 o 
   2  -8   2     2096.81     2035.23     76.08 o 
   3  -8   2      143.11      128.55     17.05 o 
   4  -8   2     1174.27     1157.65     51.16 o 
   5  -8   2      394.79      420.43     28.86 o 
   6  -8   2      288.02      344.34     27.55 o 
   7  -8   2      313.98      322.70     26.89 o 
   8  -8   2       28.77       25.58     11.15 o 
 -10  -7   2        9.07        8.53     11.81 o 
  -9  -7   2        0.23        1.97     10.49 o 
  -8  -7   2        0.01        0.66      7.87 o 
  -7  -7   2       94.05       97.05     10.17 o 
  -6  -7   2      323.19      344.09     16.68 o 
  -5  -7   2      100.95      112.10      7.78 o 
  -4  -7   2        9.08       10.17      4.57 o 
  -3  -7   2        8.80       10.64      4.10 o 
  -2  -7   2      241.46      236.78     18.36 o 
  -1  -7   2      302.50      274.16     19.68 o 
   0  -7   2     3990.91     4221.32    136.43 o 
   3  -7   2       33.14       26.89      9.84 o 
   4  -7   2     1133.75     1183.88     50.50 o 
   5  -7   2      172.72      186.93     20.99 o 
   6  -7   2      727.75      645.40     34.76 o 
   7  -7   2      202.61      171.84     20.99 o 
   8  -7   2      391.74      451.91     30.17 o 
 -10  -6   2       13.54       -4.59     13.12 o 
  -9  -6   2       27.82       31.48     12.46 o 
  -8  -6   2        5.65        1.45      5.20 o 
  -7  -6   2      544.23      589.79     22.20 o 
  -6  -6   2       58.80       72.34     14.76 o 
  -5  -6   2     1667.74     1683.45     34.81 o 
  -4  -6   2        0.19        0.33      4.26 o 
  -3  -6   2      369.87      345.76     13.63 o 
  -2  -6   2        9.81       17.05      5.90 o 
  -1  -6   2     1540.29     1484.94     55.09 o 
   0  -6   2     1636.53     1502.65     55.09 o 
   1  -6   2        8.32        0.00      1.97 o 
   2  -6   2      171.91      112.16     12.46 o 
   3  -6   2      409.03      428.95     24.27 o 
   4  -6   2      669.28      687.37     33.45 o 
   5  -6   2       12.60        7.21      7.87 o 
   6  -6   2      543.88      498.48     29.52 o 
   7  -6   2       34.33       32.14     10.49 o 
   8  -6   2      415.70      408.62     28.20 o 
   9  -6   2        5.17       -3.94     11.15 o 
 -10  -5   2      276.47      310.24     29.52 o 
  -9  -5   2      184.79      171.84     21.64 o 
  -8  -5   2       12.17        9.41      5.32 o 
  -7  -5   2     1618.14     1605.11     43.32 o 
  -6  -5   2      246.96      282.34     28.21 o 
  -5  -5   2    11056.17    11076.98    191.99 o 
  -4  -5   2        0.25       -2.67      2.67 o 
  -3  -5   2       38.03       43.82      5.32 o 
  -2  -5   2      153.58      177.75     13.77 o 
  -1  -5   2    14580.96    15151.09    447.32 o 
   0  -5   2     1474.34     1376.72     49.85 o 
   2  -5   2       34.13       43.29      8.53 o 
   3  -5   2        3.99        9.84      5.90 o 
   4  -5   2     1524.30     1539.55     41.25 o 
   5  -5   2      420.75      413.52     17.08 o 
   6  -5   2      174.14      197.49     11.59 o 
   7  -5   2       18.11        6.56      7.87 o 
   8  -5   2       54.03       55.75     12.46 o 
   9  -5   2       61.64       40.01     13.12 o 
 -11  -4   2       26.47       36.07     15.74 o 
 -10  -4   2      315.46      343.69     29.52 o 
  -9  -4   2      118.50       86.58     16.40 o 
  -8  -4   2        0.91       -3.66      5.25 o 
  -7  -4   2      106.22      112.40     10.08 o 
  -6  -4   2     1558.90     1592.58     33.08 o 
  -5  -4   2     9490.56     9541.53    165.48 o 
  -4  -4   2      755.87      715.14     18.76 o 
  -3  -4   2      114.06      150.76     12.79 o 
  -2  -4   2       53.27       45.55      4.39 o 
  -1  -4   2    25598.48    27754.04    808.71 o 
   0  -4   2      722.18      580.46     24.92 o 
   1  -4   2    10118.03     9981.35    296.46 o 
   2  -4   2       37.74       22.67      4.39 o 
   3  -4   2      372.99      340.01     14.10 o 
   4  -4   2     1011.65      871.43     60.20 o 
   5  -4   2     7015.99     6866.09    122.51 o 
   6  -4   2      577.69      603.02     17.36 o 
   7  -4   2        7.49        5.25      4.28 o 
   8  -4   2        0.30       -3.86      3.86 o 
   9  -4   2       48.98       54.44     12.46 o 
 -11  -3   2       10.41       23.61     12.46 o 
 -10  -3   2      119.87      101.66     17.71 o 
  -9  -3   2       50.47       29.52     11.15 o 
  -8  -3   2       12.31       18.73      6.15 o 
  -7  -3   2      311.41      289.39     21.64 o 
  -6  -3   2     1023.26     1057.52     22.95 o 
  -5  -3   2     2234.70     2215.53     42.10 o 
  -4  -3   2       69.40       57.78      3.82 o 
  -3  -3   2      159.20      122.65      9.84 o 
  -2  -3   2      298.14      255.80     31.48 o 
  -1  -3   2     1349.92     1513.95     44.93 o 
   1  -3   2    16339.71    16264.79    473.55 o 
   2  -3   2       29.97       21.17      3.71 o 
   3  -3   2      984.76     1049.36     21.88 o 
   4  -3   2       15.86        7.45      2.38 o 
   5  -3   2     9624.97     9619.03    167.82 o 
   6  -3   2      702.75      687.57     22.31 o 
   7  -3   2     1339.56     1371.86     31.01 o 
   8  -3   2       17.09       14.68      4.89 o 
   9  -3   2      122.64      127.40     11.77 o 
 -11  -2   2       91.67      101.66     19.68 o 
 -10  -2   2      203.23      215.13     23.61 o 
  -9  -2   2        7.73        1.52      5.78 o 
  -8  -2   2      207.32      198.51     16.73 o 
  -7  -2   2        1.53       -6.11      7.54 o 
  -6  -2   2     2094.90     2075.55     66.57 o 
  -5  -2   2       17.82       17.33      4.86 o 
  -4  -2   2     1004.85      999.11     20.47 o 
  -3  -2   2       12.16       12.77      1.64 o 
  -2  -2   2      493.08      453.73     12.75 o 
  -1  -2   2      558.87      543.49     11.20 o 
   1  -2   2     3768.12     4000.39     83.69 o 
   2  -2   2      300.62      327.37      8.28 o 
   3  -2   2     1008.92     1007.95     25.20 o 
   4  -2   2       91.50       84.45     11.48 o 
   5  -2   2     1151.84     1102.40     23.83 o 
   6  -2   2      120.89      129.20      7.67 o 
   7  -2   2     1700.43     1647.38     34.93 o 
   8  -2   2       73.60       69.25      6.94 o 
   9  -2   2      242.55      230.22     20.99 o 
  10  -2   2       12.52        0.66      9.84 o 
  11  -2   2      164.22      179.06     23.61 o 
 -11  -1   2      140.11      157.41     22.30 o 
 -10  -1   2      435.77      423.05     31.48 o 
  -9  -1   2       43.25       42.18      8.11 o 
  -8  -1   2       60.92       67.24      8.57 o 
  -7  -1   2      154.80      130.48     15.74 o 
  -6  -1   2     4715.27     4722.56    117.73 o 
  -5  -1   2     1164.00     1125.49     51.60 o 
  -4  -1   2     2585.07     2615.86     55.88 o 
  -3  -1   2     3703.53     3816.65     82.32 o 
  -2  -1   2       25.01       37.55      3.46 o 
  -1  -1   2     6445.89     6856.94     90.51 o 
   0  -1   2    10770.12    12347.17    162.50 o 
   1  -1   2     1305.73     1321.26     23.77 o 
   2  -1   2     2125.01     2049.65     62.30 o 
   3  -1   2      207.16      230.02      6.80 o 
   4  -1   2      863.41      813.35     21.80 o 
   5  -1   2      621.55      618.49     14.97 o 
   6  -1   2     2238.30     2254.13     43.51 o 
   7  -1   2       19.41        6.25      7.80 o 
   8  -1   2       33.90       29.86      5.04 o 
   9  -1   2      257.66      275.47     22.96 o 
  10  -1   2        1.54       -5.90      8.53 o 
  11  -1   2       46.74       41.32     13.77 o 
 -11   0   2       96.87       59.69     16.40 o 
 -10   0   2      342.00      314.17     28.20 o 
  -9   0   2       64.77       51.61      8.78 o 
  -8   0   2        4.25       -0.42      5.04 o 
  -7   0   2     1697.60     1697.14     44.25 o 
  -6   0   2     2290.09     2337.89     44.89 o 
  -5   0   2      209.12      150.25     11.58 o 
  -4   0   2     2781.67     2664.14     41.64 o 
  -3   0   2     2218.20     2226.35     39.63 o 
  -2   0   2       50.58       28.81      3.94 o 
  -1   0   2      147.37      174.76      3.34 o 
   0   0   2    21980.97    22189.29    381.86 o 
   1   0   2     4954.14     4994.93     86.05 o 
   2   0   2     5762.14     5876.92    100.44 o 
   3   0   2       56.72       62.55      3.37 o 
   4   0   2     1778.31     1599.37     30.14 o 
   5   0   2     5726.54     5732.00    124.52 o 
   6   0   2     2523.67     2497.96     47.29 o 
   7   0   2      649.95      642.67     16.94 o 
   8   0   2       73.67       62.73      6.07 o 
   9   0   2      403.71      399.44     28.20 o 
  10   0   2        0.05        8.53     10.49 o 
  11   0   2       60.70       78.05     16.40 o 
 -11   1   2       51.64       34.11     13.77 o 
 -10   1   2      127.66      129.35     12.96 o 
  -9   1   2        0.12       -2.72      5.98 o 
  -8   1   2      117.74      124.53     10.64 o 
  -7   1   2     1417.79     1419.43     38.42 o 
  -6   1   2       64.87       50.97      7.87 o 
  -5   1   2        2.49        1.31      9.84 o 
  -4   1   2     3118.61     2927.98     65.37 o 
  -2   1   2      562.59      592.62     16.77 o 
   0   1   2     8390.36     9030.02    154.08 o 
   1   1   2     1325.13     1498.31     54.77 o 
   2   1   2       90.03      109.04      5.53 o 
   3   1   2     1404.32     1388.85     31.65 o 
   4   1   2     2392.46     2355.43     43.13 o 
   5   1   2     1587.58     1590.14     31.13 o 
   6   1   2     1957.55     1938.51     37.71 o 
   7   1   2        5.77        0.80      3.61 o 
   8   1   2      286.35      276.13     21.64 o 
   9   1   2      315.49      280.07     23.61 o 
  10   1   2       95.30       87.89     17.05 o 
  11   1   2      133.74      123.96     20.33 o 
 -11   2   2       20.38       25.58     12.46 o 
 -10   2   2        0.07       -9.18      9.18 o 
  -9   2   2       21.59       19.72      8.20 o 
  -8   2   2      120.68      125.23     11.30 o 
  -7   2   2      170.33      176.83     11.57 o 
  -6   2   2     2189.53     2141.48     52.38 o 
  -5   2   2      555.65      564.47     32.47 o 
  -4   2   2     3838.91     4205.20     91.83 o 
  -3   2   2      321.59      333.85     15.74 o 
  -1   2   2    20444.25    20625.81    600.14 o 
   0   2   2      184.12      193.49      9.18 o 
   1   2   2     1393.60     1611.67     35.46 o 
   2   2   2      683.13      687.06     20.33 o 
   3   2   2        8.82       11.40      2.18 o 
   4   2   2     1051.96     1080.90     22.03 o 
   5   2   2      431.80      437.99     12.14 o 
   6   2   2     1685.31     1613.13     40.78 o 
   7   2   2      157.93      156.89      8.35 o 
   8   2   2      172.83      158.73     18.36 o 
   9   2   2       73.38       69.52     15.09 o 
  10   2   2      245.04      259.08     25.58 o 
  11   2   2       52.40       72.15     17.05 o 
 -10   3   2       43.80       38.35      9.03 o 
  -9   3   2      462.99      473.86     21.07 o 
  -8   3   2       15.51       20.08      6.62 o 
  -7   3   2      286.91      270.64     13.89 o 
  -6   3   2      222.37      227.19     12.28 o 
  -5   3   2      618.66      638.51     20.41 o 
  -4   3   2       27.76       38.98      5.10 o 
  -3   3   2     1961.54     2052.28     66.90 o 
  -1   3   2        5.34        6.56      3.28 o 
   0   3   2     2455.25     2867.56     87.89 o 
   1   3   2     1775.15     1705.97     53.78 o 
   2   3   2      922.28      924.02     38.04 o 
   3   3   2       75.14       99.29      5.04 o 
   4   3   2       28.68       31.17      3.09 o 
   5   3   2      557.85      556.97     16.52 o 
   6   3   2       51.00       59.03     11.15 o 
   7   3   2      332.29      334.11     11.53 o 
   8   3   2      180.60      165.94     17.71 o 
   9   3   2       39.86       36.73     11.81 o 
  10   3   2       52.17       58.37     15.09 o 
  11   3   2        7.49        9.18     11.15 o 
 -10   4   2        0.44        1.40      6.91 o 
  -9   4   2      437.21      438.74     20.85 o 
  -8   4   2       88.49       93.56     10.67 o 
  -7   4   2      739.87      756.41     25.96 o 
  -6   4   2        1.51       -4.10      4.10 o 
  -5   4   2      823.26      800.53     28.20 o 
  -4   4   2       51.06       38.70      7.87 o 
  -3   4   2     7417.86     7434.53    224.31 o 
  -1   4   2      423.35      468.31     20.99 o 
   0   4   2     2859.11     2987.58     93.14 o 
   1   4   2      524.11      555.54     22.30 o 
   2   4   2      505.29      553.74     19.35 o 
   3   4   2     2799.99     3041.18     77.07 o 
   4   4   2      724.82      745.68     26.56 o 
   5   4   2       55.40       47.34      4.51 o 
   6   4   2       58.21       45.26      5.46 o 
   7   4   2      798.84      771.03     25.74 o 
   8   4   2      273.18      242.68     20.99 o 
   9   4   2      116.53       92.48     16.40 o 
  10   4   2       27.70       36.73     13.77 o 
  11   4   2       45.03       61.65     16.40 o 
 -10   5   2       12.77       -1.31     11.15 o 
  -9   5   2      108.82      118.72     18.36 o 
  -8   5   2      185.10      224.31     20.99 o 
  -7   5   2      114.13      120.68     16.40 o 
  -6   5   2      188.85      195.46     17.05 o 
  -5   5   2      330.03      318.76     20.99 o 
  -4   5   2      356.04      385.66     22.30 o 
  -3   5   2     3959.04     3870.41    122.65 o 
  -2   5   2      517.78      504.38     24.27 o 
  -1   5   2     3077.45     2953.48     94.45 o 
   0   5   2      621.85      627.69     26.24 o 
   1   5   2      358.53      303.68     16.40 o 
   3   5   2     6976.12     7058.05    217.10 o 
   4   5   2     2255.51     2275.29     75.43 o 
   5   5   2       26.76       31.14      3.96 o 
   6   5   2      134.58      142.23     12.86 o 
   7   5   2      625.76      634.03     22.93 o 
   8   5   2      159.67      152.17     19.02 o 
   9   5   2        9.66       -5.25     10.49 o 
  10   5   2      247.94      257.77     25.58 o 
  11   5   2        7.98       -5.90     11.15 o 
  -9   6   2      134.95      137.08     19.68 o 
  -8   6   2      105.87       63.62     14.43 o 
  -7   6   2       11.21       -8.53      8.53 o 
  -6   6   2      401.34      439.45     26.89 o 
  -5   6   2        1.84       -1.31      6.56 o 
  -4   6   2     1012.69      950.39     40.67 o 
  -2   6   2     3987.72     3962.90    126.59 o 
  -1   6   2      554.61      533.24     25.58 o 
   0   6   2       67.10       72.80      9.84 o 
   1   6   2      454.42      446.66     22.30 o 
   2   6   2      172.51      182.99     15.09 o 
   3   6   2     5804.66     6020.90    131.45 o 
   4   6   2       36.18       42.29      9.84 o 
   5   6   2      333.84      342.45     12.08 o 
   6   6   2      541.95      515.63     14.95 o 
   7   6   2      537.15      546.89     21.07 o 
   8   6   2       59.89       56.41     15.74 o 
   9   6   2      549.43      506.35     34.76 o 
  10   6   2      274.72      333.85     30.17 o 
  -8   7   2      161.25      126.59     19.02 o 
  -7   7   2        0.57       -9.18      9.18 o 
  -6   7   2      582.93      547.01     31.48 o 
  -5   7   2        0.19        0.66      7.87 o 
  -4   7   2        0.93       -3.28      6.56 o 
  -2   7   2      774.27      775.26     35.42 o 
  -1   7   2        4.95       19.02      7.87 o 
   0   7   2        9.72        1.31      5.25 o 
   1   7   2       21.80       19.02      7.21 o 
   2   7   2      768.84      775.26     33.45 o 
   3   7   2      962.31      933.20     27.35 o 
   4   7   2      898.62      888.01     26.20 o 
   5   7   2       28.24       15.19      6.89 o 
   6   7   2      239.97      226.79     10.13 o 
   7   7   2       47.67       54.44     12.46 o 
   8   7   2       24.04       37.39     12.46 o 
   9   7   2      490.72      507.00     35.42 o 
  10   7   2       10.21        9.84     13.12 o 
  -8   8   2      275.43      280.07     25.58 o 
  -7   8   2       17.67       12.46     11.81 o 
  -6   8   2      533.44      531.93     32.79 o 
  -5   8   2        4.84       -5.90      9.84 o 
  -4   8   2     1987.80     2026.05     76.08 o 
  -3   8   2      363.33      384.35     26.89 o 
  -2   8   2     2050.77     2153.29     78.71 o 
  -1   8   2      297.21      321.39     22.30 o 
   0   8   2     1007.66     1038.28     43.94 o 
   1   8   2      141.65      160.04     15.74 o 
   2   8   2      786.61      861.84     37.39 o 
   3   8   2     1170.38     1137.97     45.91 o 
   4   8   2      183.44      201.50     12.06 o 
   5   8   2        7.47       13.45      5.10 o 
   6   8   2        2.89        1.25      7.21 o 
   7   8   2       36.92       30.17     10.49 o 
   8   8   2        6.55        6.56      9.18 o 
   9   8   2      142.34      132.49     20.33 o 
  10   8   2        3.45       -3.94     11.81 o 
  -7   9   2       21.67       18.36     11.81 o 
  -6   9   2      212.76      209.89     20.99 o 
  -5   9   2       19.56       24.92     11.81 o 
  -4   9   2     1131.50     1057.95     48.54 o 
  -3   9   2      222.92      266.29     25.58 o 
  -2   9   2     3278.86     3185.66    110.85 o 
  -1   9   2      410.89      419.77     27.55 o 
   0   9   2      937.47      849.38     40.67 o 
   1   9   2      601.08      621.13     32.79 o 
   2   9   2     4061.48     4051.44    133.15 o 
   3   9   2      843.98      796.25     38.70 o 
   4   9   2      692.45      672.99     26.89 o 
   5   9   2      505.04      514.83     20.17 o 
   6   9   2       42.45       40.54      7.56 o 
   7   9   2      294.29      304.99     24.92 o 
   8   9   2      185.56      161.35     20.99 o 
   9   9   2      143.81      140.36     22.30 o 
  -6  10   2       63.91       86.58     17.71 o 
  -5  10   2        0.74       -7.21      7.21 o 
  -4  10   2       10.29        8.53      9.18 o 
  -3  10   2      190.41      165.28     21.64 o 
  -2  10   2     1248.79     1213.40     55.09 o 
  -1  10   2       54.36       80.67     15.09 o 
   0  10   2       19.48       17.05     10.49 o 
   1  10   2       23.81       24.92     10.49 o 
   2  10   2     1715.60     1639.07     64.93 o 
   3  10   2        0.32       30.17     13.77 o 
   4  10   2     1940.94     1933.53     52.40 o 
   5  10   2      280.09      283.97     21.32 o 
   6  10   2       41.91       37.57      8.35 o 
   7  10   2      210.46      249.89     24.92 o 
   8  10   2      659.31      682.78     41.32 o 
  -5  11   2       88.64       76.74     17.71 o 
  -4  11   2       45.98       35.42     13.12 o 
  -3  11   2       56.10       54.44     14.43 o 
  -2  11   2      161.33      163.97     22.30 o 
  -1  11   2      478.10      454.53     32.14 o 
   0  11   2       41.92       36.07     11.81 o 
   1  11   2        0.37        9.18      9.84 o 
   2  11   2       33.07       34.11     11.15 o 
   3  11   2      155.35      181.68     20.99 o 
   4  11   2     1129.40     1110.71     35.94 o 
   5  11   2        2.06       -1.92      6.71 o 
   6  11   2        0.18       -6.56      8.53 o 
   7  11   2        2.12       -9.84     10.49 o 
  -3  12   2      106.92       93.79     19.68 o 
  -2  12   2       13.27       17.71     12.46 o 
  -1  12   2      297.70      284.66     26.89 o 
   0  12   2      240.68      272.19     25.58 o 
   1  12   2       46.41       54.44     15.09 o 
   2  12   2       14.88       42.63     13.77 o 
   3  12   2      221.25      242.96     16.46 o 
   4  12   2      157.80      166.56     15.07 o 
   5  12   2       38.03       25.58     12.46 o 
   6  12   2        2.29        0.00      9.18 o 
  -1  13   2      224.47      226.28     25.58 o 
   0  13   2      135.93      132.49     22.30 o 
   1  13   2      283.12      268.26     25.58 o 
   2  13   2        9.13        4.59     12.46 o 
   3  13   2      239.57      267.91     18.32 o 
   4  13   2       92.09      106.58     13.45 o 
  -5 -12   3        0.09       -0.51      8.03 o 
  -4 -12   3      122.53      108.88     19.68 o 
  -3 -12   3       93.43       90.51     18.36 o 
  -2 -12   3      223.19      241.37     26.24 o 
  -1 -12   3        4.37       -6.56     11.81 o 
   0 -12   3      333.22      313.52     27.55 o 
   1 -12   3       23.49       36.73     14.43 o 
   2 -12   3      442.77      476.18     36.07 o 
  -6 -11   3       79.93       83.30     17.71 o 
  -5 -11   3        8.82       16.40     11.81 o 
  -4 -11   3       75.54       56.41     14.43 o 
  -3 -11   3        1.14        1.31      9.18 o 
  -2 -11   3       28.94       43.29     13.77 o 
  -1 -11   3      186.58      177.09     22.96 o 
   0 -11   3      209.05      180.37     22.96 o 
   1 -11   3      265.93      245.30     24.92 o 
   2 -11   3      203.33      190.21     23.61 o 
   3 -11   3      104.84      100.35     19.68 o 
   4 -11   3      209.54      206.61     26.24 o 
  -8 -10   3        3.58        1.97     11.81 o 
  -7 -10   3      333.95      358.12     28.20 o 
  -6 -10   3        3.89       26.62      9.50 o 
  -5 -10   3      638.39      618.51     37.39 o 
  -4 -10   3      105.10       79.36     15.74 o 
  -3 -10   3       25.95       22.30     10.49 o 
  -2 -10   3       17.52       22.96     11.15 o 
  -1 -10   3      746.00      749.03     40.67 o 
   0 -10   3      436.99      418.46     30.17 o 
   1 -10   3      202.18      245.96     23.61 o 
   2 -10   3       13.18        1.97      9.84 o 
   3 -10   3      151.21      144.95     19.68 o 
   4 -10   3      142.76      135.77     19.68 o 
   5 -10   3        3.19       -9.18      9.18 o 
   6 -10   3       27.54       15.74     11.81 o 
  -9  -9   3      113.11       97.73     19.68 o 
  -8  -9   3       14.61        4.59     11.15 o 
  -7  -9   3      463.91      483.18     22.25 o 
  -6  -9   3      129.70      136.06     13.21 o 
  -5  -9   3     3321.65     3454.77     68.02 o 
  -4  -9   3       16.45       22.38      7.18 o 
  -3  -9   3      250.50      223.49     12.89 o 
  -2  -9   3       58.71       55.09     11.81 o 
  -1  -9   3     2995.75     3088.59    108.22 o 
   0  -9   3      816.57      791.01     41.32 o 
   1  -9   3      832.11      693.28     37.39 o 
   2  -9   3       80.65       69.52     14.43 o 
   3  -9   3       82.61       99.04     16.40 o 
   4  -9   3      154.76      131.18     19.02 o 
   5  -9   3       88.11       97.73     17.71 o 
   6  -9   3      232.95      244.65     23.61 o 
   7  -9   3       19.10       20.99     12.46 o 
  -9  -8   3       16.52       -3.94     11.81 o 
  -8  -8   3        8.72       22.96     12.46 o 
  -7  -8   3      211.07      219.87     14.82 o 
  -6  -8   3      331.65      341.87     17.62 o 
  -5  -8   3     2425.09     2415.47     49.34 o 
  -4  -8   3      325.07      324.33     19.02 o 
  -3  -8   3     1281.79     1269.81     42.96 o 
  -2  -8   3       52.25       54.50      6.77 o 
  -1  -8   3     5588.11     5567.21    177.75 o 
   0  -8   3       24.82       51.16     14.43 o 
   1  -8   3     4709.71     4768.99    155.45 o 
   2  -8   3      163.28      154.13     19.02 o 
   3  -8   3      602.82      584.40     32.79 o 
   4  -8   3      197.72      237.43     22.96 o 
   5  -8   3      967.91      930.05     45.26 o 
   6  -8   3      437.38      430.26     30.17 o 
   7  -8   3      151.01      164.63     20.99 o 
 -10  -7   3       44.84       32.14     15.74 o 
  -9  -7   3        3.75       -1.31     11.15 o 
  -8  -7   3        0.51       -2.31      5.20 o 
  -7  -7   3       26.50       29.13      8.53 o 
  -6  -7   3      676.11      696.76     25.03 o 
  -5  -7   3      285.13      297.78     11.43 o 
  -4  -7   3      101.13      110.45      9.24 o 
  -3  -7   3       97.19      104.98      8.50 o 
  -2  -7   3      189.23      199.30     10.24 o 
  -1  -7   3     2877.58     2940.36     99.70 o 
   2  -7   3       89.66       97.73     13.77 o 
   3  -7   3     2577.77     2483.86     87.89 o 
   4  -7   3        3.56        6.56      9.18 o 
   5  -7   3     2688.43     2566.50     91.82 o 
   6  -7   3      129.33      128.55     17.71 o 
   7  -7   3      797.67      810.68     41.98 o 
   8  -7   3       62.46       72.80     15.74 o 
 -10  -6   3      230.66      268.92     26.89 o 
  -9  -6   3        4.11       -0.66      9.84 o 
  -8  -6   3       39.71       42.82      7.88 o 
  -7  -6   3        8.96        8.95      5.67 o 
  -6  -6   3     2560.03     2464.88     61.65 o 
  -5  -6   3      130.96      141.61      8.10 o 
  -4  -6   3       17.36       22.11      5.32 o 
  -3  -6   3      156.52      147.27      9.14 o 
  -2  -6   3      205.47      219.44     10.40 o 
  -1  -6   3      568.87      524.71     26.89 o 
   0  -6   3     1965.26     1910.61     68.21 o 
   1  -6   3        5.54        7.87      4.59 o 
   2  -6   3        0.19       -4.59      4.59 o 
   3  -6   3      906.08      930.71     40.67 o 
   4  -6   3      104.37      100.35     14.43 o 
   5  -6   3      744.44      749.68     36.07 o 
   6  -6   3       50.77       41.98     11.15 o 
   7  -6   3      404.31      437.48     27.55 o 
   8  -6   3        4.79       -3.94      9.18 o 
   9  -6   3      270.18      298.43     25.58 o 
 -10  -5   3      607.42      749.68     45.26 o 
  -9  -5   3       24.67       28.86     13.77 o 
  -8  -5   3       37.63       35.88      7.56 o 
  -7  -5   3       68.89       76.74      9.43 o 
  -6  -5   3     5709.89     5708.79    127.07 o 
  -5  -5   3        8.58       12.92      4.20 o 
  -4  -5   3     2018.97     1973.53     48.00 o 
  -3  -5   3      114.10      112.61      7.64 o 
  -2  -5   3     1640.02     1705.34     56.41 o 
  -1  -5   3     4921.06     5042.31    108.70 o 
   1  -5   3      182.85      242.19      8.85 o 
   2  -5   3      111.60      104.00      8.03 o 
   3  -5   3      200.18      200.03     11.10 o 
   4  -5   3      381.08      371.62     16.21 o 
   5  -5   3      427.64      420.37     17.61 o 
   6  -5   3      266.02      240.29     15.74 o 
   7  -5   3        9.33        5.22      5.78 o 
   8  -5   3        0.88        0.66      7.87 o 
   9  -5   3      280.91      322.04     25.58 o 
 -11  -4   3      129.55      122.65     22.30 o 
 -10  -4   3      309.07      321.39     30.17 o 
  -9  -4   3       99.58       87.07     10.83 o 
  -8  -4   3       12.51        6.44      5.32 o 
  -7  -4   3      755.87      793.84     26.64 o 
  -6  -4   3     2883.25     2996.16     71.18 o 
  -5  -4   3     1157.80     1157.09     29.86 o 
  -4  -4   3     5953.85     5840.93    103.00 o 
  -3  -4   3      485.23      467.60     15.28 o 
  -2  -4   3     2125.02     2146.60     48.89 o 
  -1  -4   3     2194.25     2241.15     50.45 o 
   1  -4   3       50.06       53.13      3.56 o 
   2  -4   3     2313.58     2411.33     57.02 o 
   3  -4   3       21.28        9.84      4.17 o 
   4  -4   3     2519.52     2635.62     63.03 o 
   5  -4   3     3374.31     3302.03     62.53 o 
   6  -4   3     1459.43     1566.76     35.98 o 
   7  -4   3       39.72       39.60      5.80 o 
   8  -4   3       29.79       20.00      9.51 o 
 -11  -3   3       45.53       46.57     15.74 o 
 -10  -3   3       16.58        2.62      9.84 o 
  -9  -3   3       30.43       28.05      7.64 o 
  -8  -3   3       11.19       21.69      6.44 o 
  -7  -3   3      388.78      410.57     17.74 o 
  -6  -3   3       10.12        4.97      7.21 o 
  -5  -3   3     1544.37     1593.20     31.52 o 
  -4  -3   3     2390.20     2290.83     42.73 o 
  -3  -3   3      940.27      991.21     20.40 o 
  -2  -3   3      493.12      433.54     17.71 o 
   0  -3   3    23479.81    22812.16   1580.04 o 
   1  -3   3      505.60      568.66     23.61 o 
   2  -3   3     5544.94     5522.85     96.47 o 
   3  -3   3       28.54       33.38      3.26 o 
   4  -3   3     2150.13     2060.01     49.57 o 
   5  -3   3     1423.77     1425.58     30.13 o 
   6  -3   3     4155.00     4091.74     75.95 o 
   7  -3   3       46.70       55.21      6.42 o 
   8  -3   3      300.07      287.28     12.34 o 
   9  -3   3      122.34       96.42     16.40 o 
 -11  -2   3       61.90       59.03     17.05 o 
 -10  -2   3        0.64       -7.21      9.84 o 
  -9  -2   3       17.24       25.62      7.38 o 
  -8  -2   3      108.76      111.53     10.43 o 
  -7  -2   3      183.39      180.60     16.40 o 
  -5  -2   3      410.75      432.06     15.77 o 
  -4  -2   3       23.69       20.12      6.23 o 
  -3  -2   3      713.52      766.29     20.05 o 
  -2  -2   3      210.77      170.57      5.30 o 
  -1  -2   3     3649.33     3707.38    119.58 o 
   0  -2   3      195.55      228.84      5.73 o 
   2  -2   3       44.33       34.36      2.26 o 
   3  -2   3       96.17       97.49     11.81 o 
   4  -2   3     1858.02     1982.08     46.78 o 
   5  -2   3     1191.60     1229.97     25.85 o 
   6  -2   3     1178.64     1110.97     24.83 o 
   7  -2   3       13.27       18.14      4.28 o 
   8  -2   3      235.88      244.48     11.09 o 
   9  -2   3      122.72      129.21     17.71 o 
  10  -2   3      208.34      238.74     23.61 o 
 -11  -1   3       92.96       98.38     20.33 o 
 -10  -1   3        7.94        3.94     10.49 o 
  -9  -1   3      342.60      369.59     19.21 o 
  -8  -1   3       52.03       71.18      8.81 o 
  -7  -1   3      574.12      551.88     20.81 o 
  -6  -1   3       55.48       31.48      8.53 o 
  -5  -1   3      909.87      914.31     36.07 o 
  -4  -1   3       22.18       15.41      3.71 o 
  -3  -1   3        1.44        1.31      2.18 o 
  -2  -1   3     1843.89     1825.29     41.04 o 
  -1  -1   3    12615.79    13298.23    228.26 o 
   0  -1   3        8.57       10.20      1.51 o 
   1  -1   3    27828.77    29843.06    869.71 o 
   2  -1   3       82.50       53.44      7.34 o 
   3  -1   3      526.68      499.91     11.56 o 
   4  -1   3     4159.75     3021.67    286.30 o 
   5  -1   3     1273.60     1259.04     25.73 o 
   6  -1   3       12.88       15.32      3.75 o 
   7  -1   3      465.27      460.39     13.82 o 
   8  -1   3      127.91      112.26      7.93 o 
   9  -1   3      250.84      271.54     22.30 o 
  10  -1   3      114.03      113.47     17.71 o 
  11  -1   3      101.03       96.42     18.36 o 
 -11   0   3       27.55       23.61     13.12 o 
 -10   0   3        0.97       -0.07      7.54 o 
  -9   0   3      798.50      760.23     27.57 o 
  -8   0   3      335.58      359.42     17.35 o 
  -7   0   3      337.10      339.81     33.12 o 
  -6   0   3      262.55      228.54     24.60 o 
  -5   0   3     1706.20     1633.26     31.97 o 
  -4   0   3       53.20       48.22      3.56 o 
  -2   0   3      441.74      452.43      9.46 o 
  -1   0   3      422.39      442.13     21.87 o 
   0   0   3     5393.81     5709.83    119.86 o 
   1   0   3      102.54      120.09     17.05 o 
   2   0   3      805.52      799.79     19.35 o 
   3   0   3       39.32       33.31      2.72 o 
   4   0   3     3668.10     3635.95     64.58 o 
   5   0   3       25.69       29.74      3.41 o 
   6   0   3       11.21        8.65      3.14 o 
   7   0   3     2251.27     2187.61     42.98 o 
   8   0   3      118.57       99.08      9.61 o 
   9   0   3      145.86      112.81     16.40 o 
  10   0   3       93.00       87.23     15.74 o 
  11   0   3       68.11       71.49     15.74 o 
 -11   1   3       13.96       -0.66     11.15 o 
 -10   1   3       24.30       17.44      8.31 o 
  -9   1   3      431.86      413.55     19.41 o 
  -8   1   3      176.59      181.18     12.70 o 
  -7   1   3       16.47        9.97      5.78 o 
  -6   1   3      410.10      397.86     15.49 o 
  -5   1   3     1165.81     1170.79     31.03 o 
  -4   1   3     1430.08     1453.91     51.16 o 
  -3   1   3     5555.59     5498.34    165.94 o 
  -2   1   3     5158.16     4845.06    667.04 o 
   0   1   3     8563.37     8867.32    239.70 o 
   1   1   3      114.62      133.05      2.80 o 
   2   1   3      303.38      338.44     16.40 o 
   3   1   3    11324.92    11766.41    245.92 o 
   4   1   3     1228.17     1236.40     24.38 o 
   5   1   3      509.65      482.84     12.35 o 
   6   1   3      860.68      855.87     25.03 o 
   7   1   3     1026.95     1030.49     23.48 o 
   8   1   3       70.52       57.58      8.19 o 
   9   1   3       21.57       10.49     11.15 o 
  10   1   3      382.11      400.75     30.17 o 
  11   1   3        8.94       15.74     12.46 o 
 -11   2   3       80.01       74.77     16.40 o 
 -10   2   3       30.23       41.58      8.78 o 
  -9   2   3      228.96      223.49     14.82 o 
  -8   2   3      118.76      101.79     10.17 o 
  -7   2   3        5.21       -2.30      4.17 o 
  -6   2   3     1014.30     1083.53     31.03 o 
  -5   2   3       14.63       13.12      4.17 o 
  -4   2   3     1149.82     1253.61     31.99 o 
  -3   2   3     1902.51     1784.21     41.73 o 
  -2   2   3        1.71       -0.66      0.66 o 
  -1   2   3      921.80      784.45     26.89 o 
   0   2   3       13.32       26.96      2.62 o 
   1   2   3     4626.43     4522.18     95.49 o 
   2   2   3     2183.22     2245.82    100.02 o 
   3   2   3     5992.72     6227.80    131.38 o 
   4   2   3      666.33      747.04     16.31 o 
   5   2   3      870.71      900.24     19.82 o 
   6   2   3      573.37      568.57     15.03 o 
   7   2   3      206.49      219.33      9.53 o 
   8   2   3      115.13      122.20     26.89 o 
   9   2   3      338.33      306.30     26.24 o 
  10   2   3      395.95      407.96     31.48 o 
  11   2   3       34.25       38.04     14.43 o 
 -10   3   3      208.12      208.83     15.69 o 
  -9   3   3       69.13       80.08     10.64 o 
  -8   3   3      699.97      632.72     24.10 o 
  -7   3   3       11.61        5.37      9.51 o 
  -6   3   3      238.79      240.07     15.41 o 
  -5   3   3      215.83      220.75     11.10 o 
  -4   3   3      279.12      273.17     11.82 o 
  -3   3   3     1079.71     1005.48     36.73 o 
  -1   3   3      147.42      162.66      9.84 o 
   0   3   3      171.19      133.80      8.53 o 
   1   3   3       49.83       43.39      3.46 o 
   2   3   3       30.60       28.64      2.99 o 
   3   3   3     1783.96     1718.86     38.67 o 
   4   3   3      325.83      347.18     11.15 o 
   5   3   3        4.33        6.63      2.63 o 
   6   3   3      188.51      186.17      8.00 o 
   7   3   3      126.12      126.22     10.43 o 
   8   3   3      154.93      122.00     16.40 o 
   9   3   3      260.13      267.60     22.96 o 
  10   3   3       22.14       11.15     10.49 o 
  11   3   3       55.27       42.63     15.09 o 
 -10   4   3       97.02      110.95     12.96 o 
  -9   4   3       24.69       34.73      9.03 o 
  -8   4   3     1286.18     1292.41     39.14 o 
  -7   4   3       35.45       37.43      8.11 o 
  -6   4   3      220.58      223.08     12.52 o 
  -5   4   3      171.59      148.89     13.77 o 
  -4   4   3     3452.83     3358.16    107.57 o 
  -3   4   3     3372.54     3443.43    108.88 o 
  -2   4   3     7043.35     7144.62    214.48 o 
  -1   4   3      434.25      324.01     16.40 o 
   0   4   3        8.23       15.74      4.59 o 
   1   4   3       22.34       30.17      5.25 o 
   2   4   3     2917.46     2918.20     64.42 o 
   3   4   3     3922.91     3954.18     91.17 o 
   4   4   3       29.73       27.45      3.62 o 
   5   4   3       40.21       34.62      4.24 o 
   6   4   3       43.00       32.24      5.90 o 
   7   4   3      134.62      147.33     11.82 o 
   8   4   3        9.44        9.84      9.84 o 
   9   4   3      191.97      173.81     20.99 o 
  10   4   3        1.85        4.59      9.84 o 
  11   4   3        1.84        3.28     11.15 o 
 -10   5   3       20.92       11.15     12.46 o 
  -9   5   3       59.68       55.09     14.43 o 
  -8   5   3      461.24      421.08     27.55 o 
  -7   5   3      238.05      232.19     21.64 o 
  -6   5   3      203.73      176.43     16.40 o 
  -5   5   3      981.67      953.01     40.01 o 
  -4   5   3     1874.04     1801.08     64.28 o 
  -2   5   3    14270.13    14142.99    417.80 o 
  -1   5   3     1679.95     1648.25     57.06 o 
   0   5   3        1.32        1.97      4.59 o 
   1   5   3     1549.69     1493.46     50.50 o 
   2   5   3    13664.85    13463.79    283.74 o 
   3   5   3     2355.02     2048.47    306.96 o 
   4   5   3      769.48      725.61     75.76 o 
   5   5   3     1211.25     1161.58     42.63 o 
   6   5   3        5.31        1.51      2.84 o 
   7   5   3      492.56      495.89     20.41 o 
   8   5   3      748.65      773.95     41.32 o 
   9   5   3      577.46      575.22     35.42 o 
  10   5   3       82.62       79.36     17.71 o 
  11   5   3        0.09      -10.49     10.49 o 
  -9   6   3        1.06       -9.84      9.84 o 
  -8   6   3       17.16       10.49     11.15 o 
  -7   6   3      554.08      592.27     33.45 o 
  -6   6   3      105.70      115.44     15.74 o 
  -5   6   3      278.60      244.65     18.36 o 
  -4   6   3      138.53      118.06     14.43 o 
  -2   6   3     3523.23     3491.31    112.81 o 
  -1   6   3        5.09       15.09      6.56 o 
   0   6   3       43.81       57.72      9.18 o 
   1   6   3     4176.49     4309.21    133.80 o 
   2   6   3     5519.27     5627.55    171.19 o 
   3   6   3      266.76      232.23     12.96 o 
   4   6   3     6158.55     6234.18    135.39 o 
   5   6   3     1457.14     1445.38     36.39 o 
   6   6   3        1.62       -0.97      5.90 o 
   7   6   3      572.92      558.32     21.78 o 
   8   6   3     2153.20     2109.35     81.33 o 
   9   6   3      542.38      559.48     36.07 o 
  10   6   3        1.59        4.59     11.15 o 
  -8   7   3        3.19       -3.94     10.49 o 
  -7   7   3      538.67      569.97     34.11 o 
  -6   7   3       49.13       59.03     13.77 o 
  -5   7   3      444.94      479.46     28.86 o 
  -4   7   3        7.74       15.09      9.18 o 
  -3   7   3       45.12       19.68      8.53 o 
  -2   7   3      438.58      500.45     27.55 o 
  -1   7   3     2059.23     2161.16     75.43 o 
   0   7   3       56.13       51.82      9.84 o 
   1   7   3      250.63      213.82     16.40 o 
   2   7   3      111.06      108.88     12.46 o 
   3   7   3      420.69      409.84     16.46 o 
   4   7   3     2282.81     2282.04     54.95 o 
   5   7   3       38.39       43.23      6.25 o 
   6   7   3       36.76       24.78      6.15 o 
   7   7   3       74.59       53.12      8.57 o 
   8   7   3     1177.64     1288.17     57.72 o 
   9   7   3       39.22       61.65     17.05 o 
  10   7   3      128.89      123.31     20.33 o 
  -8   8   3        3.81       -3.28     11.15 o 
  -7   8   3      360.56      372.55     28.86 o 
  -6   8   3       47.20       45.91     13.12 o 
  -5   8   3     1272.75     1289.48     55.09 o 
  -4   8   3       15.82       17.71     11.81 o 
  -3   8   3     1394.43     1402.30     56.41 o 
  -2   8   3      436.94      446.01     27.55 o 
  -1   8   3     1902.42     1869.95     68.87 o 
   0   8   3      614.31      669.67     32.79 o 
   1   8   3      353.77      386.32     22.96 o 
   2   8   3      207.10      238.74     18.36 o 
   3   8   3      247.23      228.97     12.99 o 
   4   8   3      508.86      488.71     18.53 o 
   5   8   3       95.75       87.56      8.35 o 
   6   8   3        2.22       -0.60      5.04 o 
   7   8   3       23.51       13.12      9.18 o 
   8   8   3      229.07      225.63     23.61 o 
   9   8   3       11.37        7.87     12.46 o 
  10   8   3       70.71       77.40     17.71 o 
  -7   9   3      173.83      199.39     22.96 o 
  -6   9   3        0.64        6.56      9.84 o 
  -5   9   3      316.78      322.04     26.24 o 
  -4   9   3       72.27       73.46     16.40 o 
  -3   9   3     2409.93     2434.67     89.20 o 
  -2   9   3       11.93       13.12     11.81 o 
  -1   9   3      681.31      752.96     38.04 o 
   0   9   3      412.07      400.75     26.24 o 
   1   9   3     1380.15     1288.17     52.47 o 
   2   9   3      435.22      450.60     28.20 o 
   3   9   3     2602.30     2681.12     66.74 o 
   4   9   3      343.10      335.23     16.46 o 
   5   9   3       35.11       39.18      7.87 o 
   6   9   3      101.01       95.69     10.37 o 
   7   9   3      151.79      155.45     19.68 o 
   8   9   3      220.56      247.27     24.92 o 
   9   9   3       27.63       12.46     13.77 o 
  -6  10   3       20.68       26.89     13.12 o 
  -5  10   3        0.17        0.00      8.53 o 
  -4  10   3      121.24      118.72     19.02 o 
  -3  10   3      601.02      571.28     34.11 o 
  -2  10   3      273.79      276.13     26.24 o 
  -1  10   3      946.51      967.44     45.91 o 
   0  10   3        6.55        5.25      7.87 o 
   1  10   3      323.87      285.31     22.30 o 
   2  10   3        0.32       -9.84      9.84 o 
   3  10   3     3664.65     3684.70     88.77 o 
   4  10   3      226.75      256.12     24.92 o 
   5  10   3       37.94       20.33     10.49 o 
   6  10   3      120.79      121.99     12.06 o 
   7  10   3      369.99      396.81     29.52 o 
   8  10   3      351.39      431.58     33.45 o 
  -5  11   3        5.10        5.25     11.81 o 
  -4  11   3       63.56       51.16     15.09 o 
  -3  11   3       76.66       59.03     15.09 o 
  -2  11   3      276.67      251.86     24.92 o 
  -1  11   3      803.65      803.47     43.29 o 
   0  11   3       13.01       13.77      9.84 o 
   1  11   3       39.65       24.92     11.15 o 
   2  11   3      288.08      274.16     23.61 o 
   3  11   3      893.84      887.27     31.30 o 
   4  11   3        1.58       22.96     17.05 o 
   5  11   3      147.07      120.03     17.05 o 
   6  11   3        0.89       -2.88      5.98 o 
   7  11   3      159.28      201.36     23.61 o 
  -3  12   3      153.59      170.53     23.61 o 
  -2  12   3       88.29       76.74     18.36 o 
  -1  12   3      206.61      177.75     23.61 o 
   0  12   3      128.05      141.67     20.99 o 
   1  12   3       38.06       41.98     13.12 o 
   2  12   3      317.05      325.98     26.24 o 
   3  12   3        5.89        3.68      7.87 o 
   4  12   3       53.09       51.61      9.96 o 
   5  12   3      111.44      112.16     17.71 o 
   6  12   3       31.90       43.94     13.12 o 
  -1  13   3       60.66       43.29     16.40 o 
   0  13   3      202.43      193.49     25.58 o 
   1  13   3       28.56       47.22     16.40 o 
   2  13   3      122.93      126.59     19.68 o 
   3  13   3        2.57        7.48      8.11 o 
   4  13   3       38.98       45.91     15.74 o 
  -5 -12   4      172.23      162.01     22.96 o 
  -4 -12   4       22.78       26.89     13.77 o 
  -3 -12   4      268.83      284.66     26.89 o 
  -2 -12   4       65.09       68.87     17.71 o 
  -1 -12   4      483.82      469.62     35.42 o 
   0 -12   4       32.14       55.09     15.74 o 
   1 -12   4      573.64      554.88     38.04 o 
   2 -12   4        1.22       13.77     14.43 o 
  -6 -11   4      129.06      104.29     19.02 o 
  -5 -11   4       45.88       17.05     12.46 o 
  -4 -11   4        8.44       -5.90      8.53 o 
  -3 -11   4       15.26        4.51      7.18 o 
  -2 -11   4      202.60      216.44     23.61 o 
  -1 -11   4      406.99      390.91     30.17 o 
   0 -11   4        2.93        9.18     11.81 o 
   1 -11   4       96.24       93.14     17.71 o 
   2 -11   4       18.63       42.63     13.77 o 
   3 -11   4      500.82      520.78     36.07 o 
   4 -11   4        5.22        5.90     13.12 o 
  -8 -10   4       16.71        7.21     11.81 o 
  -7 -10   4        0.69       11.21      8.11 o 
  -6 -10   4     1243.10     1359.66     61.00 o 
  -5 -10   4       89.77       87.89     17.71 o 
  -4 -10   4        2.43       -7.87      7.87 o 
  -3 -10   4        5.75        0.66      7.87 o 
  -2 -10   4      189.37      169.43     13.43 o 
  -1 -10   4      527.81      593.58     36.07 o 
   0 -10   4      194.50      172.50     21.64 o 
   1 -10   4        0.84       -7.87      7.87 o 
   2 -10   4        6.87        2.62      8.53 o 
   3 -10   4      265.03      244.65     22.96 o 
   4 -10   4       42.82       49.85     14.43 o 
   5 -10   4      246.23      240.06     23.61 o 
  -8  -9   4       44.33       61.65     15.74 o 
  -7  -9   4       60.33       71.96     11.13 o 
  -6  -9   4     2163.32     2295.27     60.98 o 
  -5  -9   4       19.48       64.01     15.09 o 
  -4  -9   4      851.19      881.86     29.04 o 
  -3  -9   4       28.57       26.24     11.15 o 
  -2  -9   4      892.36      802.16     40.01 o 
  -1  -9   4      172.40      188.90     21.64 o 
   0  -9   4     2887.13     2799.34    101.01 o 
   1  -9   4      105.11      106.25     16.40 o 
   2  -9   4        4.52        7.87      7.87 o 
   3  -9   4       20.49       17.05     10.49 o 
   4  -9   4      220.08      194.80     21.64 o 
   5  -9   4      251.52      245.96     23.61 o 
   6  -9   4       36.23       51.82     14.43 o 
  -9  -8   4       43.43       34.76     15.09 o 
  -8  -8   4        7.37        9.62      6.91 o 
  -7  -8   4      165.97      172.11     16.40 o 
  -6  -8   4      754.76      772.03     27.59 o 
  -5  -8   4      995.16     1048.90     33.10 o 
  -4  -8   4     1766.79     1821.42     47.92 o 
  -3  -8   4      335.83      352.23     15.44 o 
  -2  -8   4     1438.60     1366.47     36.79 o 
  -1  -8   4       70.83       77.40     14.43 o 
   0  -8   4     5724.81     5662.31    181.68 o 
   1  -8   4        0.20       17.05     11.15 o 
   2  -8   4     1692.01     1493.46     60.34 o 
   3  -8   4       18.00       20.33      9.84 o 
   4  -8   4     1324.95     1341.30     57.06 o 
   5  -8   4      285.34      302.37     25.58 o 
   6  -8   4      568.15      558.16     34.11 o 
   7  -8   4       65.91       56.41     15.09 o 
 -10  -7   4        0.06        1.97     11.81 o 
  -9  -7   4       15.74       -3.94     10.49 o 
  -8  -7   4        1.58       -4.71      5.04 o 
  -7  -7   4      116.14      120.82     11.57 o 
  -6  -7   4      121.09      139.66     11.82 o 
  -5  -7   4      593.09      633.68     22.93 o 
  -4  -7   4       33.01       47.70      6.77 o 
  -3  -7   4       80.76       70.08      7.25 o 
  -2  -7   4      298.88      270.54     17.05 o 
  -1  -7   4      245.14      246.69     11.15 o 
   2  -7   4     2381.62     2333.01     83.30 o 
   3  -7   4       41.50       40.67     11.81 o 
   4  -7   4     1175.85     1152.40     49.85 o 
   5  -7   4       10.00       13.12     11.15 o 
   6  -7   4     1037.81     1000.23     46.57 o 
   7  -7   4       52.22       62.97     15.09 o 
   8  -7   4      258.24      274.16     24.27 o 
 -10  -6   4        2.63       24.92     13.77 o 
  -9  -6   4       26.17       42.63     13.12 o 
  -8  -6   4        3.80        2.30      5.82 o 
  -7  -6   4      321.69      333.02     16.68 o 
  -6  -6   4      137.49      133.26     11.36 o 
  -5  -6   4      719.97      723.52     18.67 o 
  -4  -6   4      223.01      211.83     11.57 o 
  -3  -6   4       42.94       47.00      5.82 o 
  -2  -6   4      580.00      553.66     17.64 o 
  -1  -6   4      941.85      895.35     28.53 o 
   1  -6   4     1492.39     1400.98     42.63 o 
   2  -6   4       11.79       -0.66      5.90 o 
   3  -6   4        6.69        9.84      5.57 o 
   4  -6   4      436.75      452.96     19.21 o 
   5  -6   4      283.40      273.50     15.53 o 
   6  -6   4      273.56      220.69     16.40 o 
   7  -6   4       26.76       13.12     10.49 o 
   8  -6   4      380.34      405.34     27.55 o 
 -10  -5   4       15.97       24.27     13.77 o 
  -9  -5   4      158.01      182.30     14.94 o 
  -8  -5   4      147.28      158.28     20.99 o 
  -7  -5   4      973.52      988.48     31.30 o 
  -6  -5   4        3.17        5.25      9.84 o 
  -5  -5   4     3329.66     3324.68     78.70 o 
  -4  -5   4      135.70      151.66      9.50 o 
  -3  -5   4       54.93       59.80      5.98 o 
  -2  -5   4     1090.83     1092.30     40.67 o 
  -1  -5   4     4546.52     4983.76    107.49 o 
   1  -5   4     2677.11     2648.04     51.10 o 
   2  -5   4      945.00      965.48     23.79 o 
   3  -5   4        6.25        4.59      4.17 o 
   4  -5   4     3151.38     3195.14     76.24 o 
   5  -5   4      448.51      424.80     18.07 o 
   6  -5   4       36.11       35.38      7.18 o 
   7  -5   4      253.18      250.14     14.56 o 
   8  -5   4       41.10       40.87     10.49 o 
 -10  -4   4       37.31       20.99     14.43 o 
  -9  -4   4      443.72      467.06     24.92 o 
  -8  -4   4      223.76      227.49     19.68 o 
  -7  -4   4      268.05      256.29     15.28 o 
  -6  -4   4      210.44      222.06     31.48 o 
  -5  -4   4     4089.06     3955.84     72.23 o 
  -4  -4   4       83.75       93.26     14.43 o 
  -3  -4   4     1119.09     1063.25     28.03 o 
  -2  -4   4      130.68      116.09      6.91 o 
  -1  -4   4     8833.11     9185.88    192.20 o 
   0  -4   4      972.21      916.58     32.69 o 
   1  -4   4     8921.51     9028.02    193.58 o 
   2  -4   4      117.39      152.59     15.41 o 
   3  -4   4      226.79      232.48     11.36 o 
   4  -4   4     3835.33     3839.35     70.70 o 
   5  -4   4     1171.25     1134.50     25.64 o 
   6  -4   4       21.31       40.36      5.49 o 
   7  -4   4      881.89      845.86     27.72 o 
   8  -4   4        7.95        0.00      5.78 o 
   9  -4   4       27.03       17.71     11.15 o 
 -11  -3   4       25.70       24.27     14.43 o 
 -10  -3   4        5.85       -9.84      9.84 o 
  -9  -3   4      378.81      368.06     19.21 o 
  -8  -3   4       99.79       97.74     10.49 o 
  -7  -3   4      105.06       89.15      9.51 o 
  -6  -3   4      480.04      457.05     18.32 o 
  -5  -3   4      697.17      693.54     22.03 o 
  -4  -3   4      211.95      205.78      7.57 o 
  -3  -3   4     6113.15     6407.64    126.36 o 
  -2  -3   4     1617.08     1659.91     38.67 o 
  -1  -3   4     1120.01     1226.83     28.45 o 
   0  -3   4      933.66     1027.74     23.78 o 
   1  -3   4     2831.15     2991.95     67.47 o 
   2  -3   4      285.69      322.39      8.44 o 
   3  -3   4     3778.82     3947.21     70.85 o 
   4  -3   4      118.71       74.58      7.31 o 
   5  -3   4     1931.88     1904.54     38.04 o 
   6  -3   4      353.09      356.46     12.22 o 
   7  -3   4     1409.04     1401.16     31.36 o 
   8  -3   4      104.40      117.68      8.94 o 
 -11  -2   4       33.51       19.68     13.77 o 
 -10  -2   4       20.59       35.42     12.46 o 
  -9  -2   4       61.36       54.34     16.73 o 
  -8  -2   4      221.29      239.74     14.84 o 
  -7  -2   4       13.75        6.56      5.10 o 
  -6  -2   4      588.42      568.84     55.09 o 
  -5  -2   4       33.84       23.86      5.10 o 
  -4  -2   4       68.14       61.90      6.25 o 
  -3  -2   4     1497.55     1554.53     29.44 o 
  -2  -2   4      371.17      373.79      8.56 o 
  -1  -2   4       49.81       46.79      3.46 o 
   0  -2   4     1555.32     1576.37     28.68 o 
   2  -2   4      508.16      560.98     12.34 o 
   3  -2   4     3381.41     3671.39    100.02 o 
   4  -2   4      254.31      230.99     10.43 o 
   5  -2   4      679.93      714.32     17.12 o 
   6  -2   4       67.76       69.15      5.77 o 
   7  -2   4      326.31      326.59     12.51 o 
   8  -2   4      139.70      145.90      9.30 o 
   9  -2   4      246.87      255.14     22.96 o 
  10  -2   4       54.35       38.04     13.77 o 
 -11  -1   4        5.39       -8.53      9.84 o 
 -10  -1   4      252.33      272.82     17.62 o 
  -9  -1   4        1.17        5.80      7.18 o 
  -8  -1   4      934.97      940.93     30.84 o 
  -7  -1   4      313.84      278.04     14.60 o 
  -5  -1   4      260.63      242.20     11.59 o 
  -4  -1   4     2188.00     2305.34     53.57 o 
  -3  -1   4     1092.24     1055.13     39.03 o 
  -2  -1   4       19.99       33.90      5.15 o 
  -1  -1   4     3054.94     2903.15     44.27 o 
   0  -1   4      355.31      327.09      7.61 o 
   1  -1   4        4.45        2.04      2.05 o 
   2  -1   4      155.21      191.61      8.06 o 
   3  -1   4      998.09      960.24     19.40 o 
   4  -1   4     1592.07     1092.26    175.78 o 
   5  -1   4       12.47       15.12      3.10 o 
   6  -1   4     2388.44     2376.09     45.66 o 
   7  -1   4        3.49       -0.44      3.41 o 
   8  -1   4      108.00       94.98     18.04 o 
   9  -1   4       52.85       72.80     13.77 o 
  10  -1   4       10.45       22.96     10.49 o 
  11  -1   4       69.43       88.55     17.71 o 
 -11   0   4        0.20      -10.49     10.49 o 
 -10   0   4      214.77      238.70     16.89 o 
  -9   0   4        3.19       10.82      7.42 o 
  -8   0   4     1780.31     1774.39     48.21 o 
  -7   0   4      333.80      318.38     17.05 o 
  -5   0   4      519.49      455.15     11.67 o 
  -4   0   4     7591.56     7973.09    168.12 o 
  -3   0   4       82.77      100.58      5.02 o 
  -2   0   4    18713.63    20894.73    436.30 o 
  -1   0   4    10486.11    10454.73    154.68 o 
   0   0   4       89.99      129.73      9.77 o 
   1   0   4      918.05      877.58     28.20 o 
   2   0   4     8851.87     8989.24    188.65 o 
   3   0   4     7618.33     7733.10    132.98 o 
   4   0   4      780.15      810.17     17.31 o 
   5   0   4      974.48      943.09     23.67 o 
   6   0   4      930.06      924.03     20.58 o 
   7   0   4        0.69       -3.17      3.17 o 
   8   0   4        0.04       -4.64      4.64 o 
   9   0   4      140.90      157.41     19.68 o 
  10   0   4       74.70       86.58     15.74 o 
  11   0   4        7.24        7.87     11.15 o 
 -11   1   4        4.96       -1.31     10.49 o 
 -10   1   4       33.44       33.86      8.81 o 
  -9   1   4        0.10        2.30      6.49 o 
  -8   1   4      945.93      952.24     30.78 o 
  -7   1   4     1785.60     1783.57     46.78 o 
  -6   1   4       64.50       72.25      8.53 o 
  -5   1   4      836.59      870.75     25.58 o 
  -4   1   4     2219.47     2338.41     54.24 o 
  -3   1   4        8.75       13.94      3.36 o 
  -1   1   4     2087.39     2120.18     37.74 o 
   0   1   4    16745.26    17644.59    314.18 o 
   1   1   4     6740.14     7090.84    205.95 o 
   2   1   4    39461.78    40455.38   1225.86 o 
   3   1   4     5249.94     5293.38    112.52 o 
   4   1   4     2513.83     2684.93     48.87 o 
   5   1   4     3072.22     3030.05     55.33 o 
   6   1   4       22.47       20.73      3.39 o 
   7   1   4      350.89      351.37     11.93 o 
   8   1   4      724.42      729.00     25.25 o 
   9   1   4     1110.96     1085.50     49.85 o 
  10   1   4       79.16       63.62     14.43 o 
  11   1   4        8.27       -1.97      9.84 o 
 -10   2   4       15.37       11.59      7.18 o 
  -9   2   4        9.78        3.89      6.25 o 
  -8   2   4      172.01      163.89     14.76 o 
  -7   2   4      320.42      341.72     15.96 o 
  -6   2   4       80.17       68.15      7.64 o 
  -5   2   4      919.72      887.01     25.50 o 
  -4   2   4      237.98      219.99     11.15 o 
  -3   2   4     1898.69     1950.67     45.44 o 
  -1   2   4      923.61      957.60     32.14 o 
   0   2   4     1275.58     1242.74     28.28 o 
   1   2   4     3995.24     4050.73    315.16 o 
   2   2   4    10838.38    11842.78    355.49 o 
   3   2   4      151.87      168.56     12.46 o 
   4   2   4    10226.30    10777.10    226.15 o 
   5   2   4     1600.83     1610.81     31.90 o 
   6   2   4      121.49      121.38      6.68 o 
   7   2   4      710.51      704.50     23.64 o 
   8   2   4     2353.36     2346.86     59.10 o 
   9   2   4      920.71     1020.57     48.54 o 
  10   2   4       22.79       32.79     12.46 o 
  11   2   4       60.01       62.97     16.40 o 
 -10   3   4        0.29       -5.17      6.15 o 
  -9   3   4      448.86      458.84     21.32 o 
  -8   3   4       31.04       31.45      7.56 o 
  -7   3   4      673.08      696.14     24.57 o 
  -6   3   4      102.42       87.60      9.51 o 
  -5   3   4      124.50      133.88      9.28 o 
  -4   3   4     1872.33     1994.52     58.05 o 
  -2   3   4       39.57       30.83      5.25 o 
  -1   3   4      985.64     1014.66     34.76 o 
   0   3   4     3396.41     3511.64    105.60 o 
   1   3   4     1580.23     1514.69     34.49 o 
   2   3   4     1536.80     1546.97     34.90 o 
   3   3   4     1578.61     1768.48     42.31 o 
   4   3   4     3609.56     3779.03     81.95 o 
   5   3   4       26.86       24.90      3.14 o 
   6   3   4      246.15      233.29      8.79 o 
   7   3   4       64.52       64.68      8.78 o 
   8   3   4     1247.40     1258.01     36.60 o 
   9   3   4       29.47       39.35     12.46 o 
  10   3   4      198.52      233.50     24.27 o 
  11   3   4       33.75       19.68     13.12 o 
 -10   4   4       43.54       44.58      9.96 o 
  -9   4   4      755.03      791.34     29.89 o 
  -8   4   4        3.59        3.94      6.49 o 
  -7   4   4     1748.19     1733.75     47.03 o 
  -6   4   4      359.84      357.85     16.21 o 
  -5   4   4     1467.05     1547.25     57.06 o 
  -4   4   4      470.01      508.97     25.58 o 
  -2   4   4     2921.24     3089.90     97.73 o 
  -1   4   4     1930.70     1978.82     64.28 o 
   0   4   4      679.23      600.80     23.61 o 
   1   4   4     3227.86     3053.69     67.42 o 
   2   4   4     5368.04     5123.56    109.84 o 
   3   4   4      410.33      361.84     11.48 o 
   4   4   4      408.50      384.80     11.95 o 
   5   4   4       81.30       79.57      5.95 o 
   6   4   4        0.85        1.80      2.49 o 
   7   4   4      124.49      133.95     11.30 o 
   8   4   4      477.86      496.51     30.17 o 
   9   4   4        5.38       20.99     11.81 o 
  10   4   4       39.84       41.98     13.77 o 
  11   4   4        1.78       -1.31     11.15 o 
  -9   5   4       99.72       97.07     17.05 o 
  -8   5   4      262.67      251.21     22.30 o 
  -7   5   4     1391.39     1351.14     55.75 o 
  -6   5   4       54.20       43.94     11.15 o 
  -5   5   4      226.67      239.40     19.02 o 
  -2   5   4     1233.85     1282.27     47.22 o 
  -1   5   4     3262.75     3279.46    103.63 o 
   0   5   4     4154.69     4448.25    136.43 o 
   1   5   4     2660.21     2785.57     87.89 o 
   2   5   4     2773.39     2771.12     62.78 o 
   3   5   4    10968.41    10859.14    229.48 o 
   4   5   4     2715.02     2659.88     60.46 o 
   5   5   4       18.50       21.61      9.51 o 
   6   5   4      125.21      119.11     14.43 o 
   7   5   4      939.70      900.81     29.45 o 
   8   5   4      893.67      924.15     45.26 o 
   9   5   4        0.60       -6.56      9.84 o 
  10   5   4        6.60       -5.25      9.18 o 
  11   5   4        1.54        3.28     11.81 o 
  -9   6   4       21.48        1.97     10.49 o 
  -8   6   4      399.47      385.01     28.20 o 
  -7   6   4      439.56      426.33     28.20 o 
  -6   6   4      214.35      224.97     20.33 o 
  -5   6   4        6.01        4.59      7.21 o 
  -4   6   4        0.38       -5.90      5.90 o 
  -2   6   4     1440.33     1512.49     55.75 o 
  -1   6   4     4216.60     4405.62    138.39 o 
   0   6   4      835.64      861.84     34.76 o 
   1   6   4      556.63      598.83     26.89 o 
   2   6   4      123.66      124.70     11.48 o 
   3   6   4    22605.19    22415.81    469.44 o 
   4   6   4     1475.86     1407.20     38.37 o 
   5   6   4       66.74       58.61      8.20 o 
   6   6   4      736.12      735.49     24.06 o 
   7   6   4     1215.32     1306.78     84.28 o 
   8   6   4     1225.14     1182.57     53.78 o 
   9   6   4      496.67      501.76     34.76 o 
  10   6   4      108.81       97.73     19.02 o 
  -8   7   4       99.72       81.33     17.05 o 
  -7   7   4       85.27       75.43     15.74 o 
  -6   7   4      470.11      503.07     31.48 o 
  -5   7   4       11.75       -0.66      9.18 o 
  -4   7   4       43.68       36.07     11.15 o 
  -3   7   4        0.26       -5.90      5.90 o 
  -2   7   4     2578.23     2647.83     90.51 o 
  -1   7   4     2578.30     2642.59     89.20 o 
   0   7   4        1.99        4.59      5.25 o 
   1   7   4      270.22      259.08     17.71 o 
   2   7   4      341.74      325.89     14.14 o 
   3   7   4     4858.12     4923.57    112.81 o 
   4   7   4      210.73      193.60     11.82 o 
   5   7   4      206.93      224.60     11.30 o 
   6   7   4      133.61      139.70     14.43 o 
   7   7   4      339.10      355.11     17.62 o 
   8   7   4      157.62      153.48     20.33 o 
   9   7   4     1139.44     1195.69     57.72 o 
  10   7   4       70.46       84.61     18.36 o 
  -8   8   4       38.57       41.32     14.43 o 
  -7   8   4        0.61       -3.28     11.15 o 
  -6   8   4      459.69      466.34     30.17 o 
  -5   8   4      133.27      136.43     18.36 o 
  -4   8   4      689.87      670.32     35.42 o 
  -3   8   4      296.09      275.47     21.64 o 
  -2   8   4      526.66      548.33     29.52 o 
  -1   8   4      529.90      539.80     29.52 o 
   0   8   4      364.71      389.60     22.96 o 
   1   8   4        0.19       -2.62      6.56 o 
   2   8   4     1158.87     1197.00     46.57 o 
   3   8   4       74.97       78.84      8.57 o 
   4   8   4      750.28      738.25     34.76 o 
   5   8   4      381.90      358.20     15.53 o 
   6   8   4       20.22       15.74      7.87 o 
   7   8   4       51.91       50.57     11.15 o 
   8   8   4       88.90       76.74     16.40 o 
   9   8   4      292.64      312.20     28.86 o 
  -7   9   4        9.06       -1.31     11.81 o 
  -6   9   4      293.15      276.13     24.27 o 
  -5   9   4        2.24        4.59      9.18 o 
  -4   9   4     1045.41     1107.14     51.82 o 
  -3   9   4       16.41       -3.94     10.49 o 
  -2   9   4      838.40      859.87     41.98 o 
  -1   9   4      222.29      202.67     18.36 o 
   0   9   4      605.03      623.75     32.79 o 
   1   9   4      340.49      297.77     22.96 o 
   2   9   4     1390.21     1425.91     55.75 o 
   3   9   4      140.17      126.15     11.13 o 
   4   9   4       77.13       74.42      8.57 o 
   5   9   4      111.84      101.66     14.43 o 
   6   9   4       40.60       43.29     11.15 o 
   7   9   4      177.46      179.71     19.68 o 
   8   9   4      172.15      208.57     23.61 o 
   9   9   4       21.75       41.98     15.09 o 
  -6  10   4      150.93      145.61     20.99 o 
  -5  10   4       90.16       75.43     15.74 o 
  -4  10   4       35.12       47.22     13.77 o 
  -3  10   4      176.85      170.53     21.64 o 
  -2  10   4     1800.75     1828.63     72.15 o 
  -1  10   4       92.06      113.47     16.40 o 
   0  10   4      277.82      252.52     20.99 o 
   1  10   4        4.17        0.00      9.84 o 
   2  10   4     1077.77     1002.86     45.26 o 
   3  10   4      427.38      400.32     22.96 o 
   4  10   4      474.70      475.35     40.67 o 
   5  10   4       96.17       77.40     13.77 o 
   6  10   4      123.11      123.96     16.40 o 
   7  10   4      306.30      306.96     26.89 o 
   8  10   4      184.14      188.90     24.27 o 
  -5  11   4       67.35       67.56     15.74 o 
  -4  11   4      206.07      235.47     25.58 o 
  -3  11   4      258.30      267.60     25.58 o 
  -2  11   4      209.55      181.68     20.99 o 
  -1  11   4        0.74       15.74     11.81 o 
   0  11   4       86.53       70.18     15.09 o 
   1  11   4      417.04      384.35     26.89 o 
   2  11   4      173.06      144.30     19.02 o 
   3  11   4        0.15       -4.92      6.96 o 
   4  11   4      824.34      858.79     30.31 o 
   5  11   4       16.51        5.90      9.18 o 
   6  11   4       82.13       80.67     15.09 o 
   7  11   4        8.29      -10.49     10.49 o 
  -3  12   4      123.83      131.83     20.99 o 
  -2  12   4       11.03      -10.49     10.49 o 
  -1  12   4       14.89       22.30     13.12 o 
   0  12   4       96.42      102.32     18.36 o 
   1  12   4      210.23      225.63     22.96 o 
   2  12   4       64.71       70.89     11.13 o 
   3  12   4      168.62      152.62     14.14 o 
   4  12   4      160.74      157.41     21.64 o 
   5  12   4        3.26       -7.87      7.87 o 
   6  12   4       13.17        8.53     11.15 o 
  -1  13   4       52.66       44.60     16.40 o 
   0  13   4      200.45      181.68     24.27 o 
   1  13   4       65.12       63.62     16.40 o 
   2  13   4       19.33       15.44     11.81 o 
   3  13   4       58.78       51.65     11.48 o 
   4  13   4       27.79       11.81     13.12 o 
  -4 -12   5      244.75      278.08     19.71 o 
  -3 -12   5       31.66       43.94     16.40 o 
  -2 -12   5      488.91      464.37     35.42 o 
  -1 -12   5        2.61       15.09     13.77 o 
   0 -12   5      539.71      606.04     40.67 o 
   1 -12   5        8.67       36.73     16.40 o 
   2 -12   5      381.60      405.34     33.45 o 
  -6 -11   5       65.44       82.64     18.36 o 
  -5 -11   5       62.75       66.90     16.40 o 
  -4 -11   5        3.10       -7.21      7.21 o 
  -3 -11   5       49.54       36.73     13.12 o 
  -2 -11   5      376.62      387.63     30.83 o 
  -1 -11   5       51.31       30.17     14.43 o 
   0 -11   5      129.78      124.62     20.33 o 
   1 -11   5       38.86       45.91     14.43 o 
   2 -11   5      558.12      567.35     36.73 o 
   3 -11   5        2.62       11.15     13.12 o 
   4 -11   5      362.93      324.67     30.17 o 
  -7 -10   5      212.59      234.15     25.58 o 
  -6 -10   5      101.51      108.22     19.02 o 
  -5 -10   5      198.13      186.27     21.64 o 
  -4 -10   5      129.06      124.62     19.02 o 
  -3 -10   5        0.19       -6.56      7.21 o 
  -2 -10   5      119.94       94.45     16.40 o 
  -1 -10   5      180.33      173.81     22.30 o 
   0 -10   5      108.75       97.73     17.05 o 
   1 -10   5       24.20       18.36     11.15 o 
   2 -10   5        1.85        4.59     10.49 o 
   3 -10   5       27.45       24.92     12.46 o 
   4 -10   5      283.63      306.30     26.24 o 
   5 -10   5        8.97        9.18     11.15 o 
  -8  -9   5       63.11       64.22     11.10 o 
  -7  -9   5      321.23      351.93     19.93 o 
  -6  -9   5       10.05       30.38     26.89 o 
  -5  -9   5     1694.59     1717.41     47.92 o 
  -4  -9   5       57.76       61.65     14.43 o 
  -3  -9   5      103.73       89.86     15.74 o 
  -2  -9   5       15.92        5.90      9.84 o 
  -1  -9   5     1520.79     1412.13     60.34 o 
   0  -9   5      257.61      271.54     24.27 o 
   1  -9   5      518.41      482.08     30.83 o 
   2  -9   5      161.07      168.56     20.33 o 
   3  -9   5       80.46       60.34     14.43 o 
   4  -9   5      332.04      397.47     28.86 o 
   5  -9   5       79.85       85.92     16.40 o 
   6  -9   5       16.15       16.40     11.81 o 
  -9  -8   5       77.32       84.61     18.36 o 
  -8  -8   5       40.47       39.23      9.03 o 
  -7  -8   5      109.25       97.20     11.82 o 
  -6  -8   5      329.33      347.44     18.53 o 
  -5  -8   5     1379.76     1334.41     41.65 o 
  -4  -8   5      187.61      185.81     12.42 o 
  -3  -8   5      204.13      203.90     12.12 o 
  -2  -8   5       25.73       22.96     10.49 o 
  -1  -8   5     2719.47     2791.47     99.04 o 
   0  -8   5        3.19        3.28     11.81 o 
   1  -8   5     2748.54     2733.10     97.07 o 
   2  -8   5       19.01       24.92     10.49 o 
   3  -8   5      238.18      240.71     20.99 o 
   4  -8   5      472.92      464.37     29.52 o 
   5  -8   5      521.08      518.15     32.14 o 
   6  -8   5       61.87       67.56     15.09 o 
   7  -8   5      148.62      127.90     19.02 o 
 -10  -7   5       37.14       13.77     12.46 o 
  -9  -7   5       20.64       12.46     13.12 o 
  -8  -7   5        2.90       -5.10      5.98 o 
  -7  -7   5        5.10        6.24      6.25 o 
  -6  -7   5      111.37      108.17     10.89 o 
  -5  -7   5        0.37        1.31      7.21 o 
  -4  -7   5      345.55      332.27     14.94 o 
  -3  -7   5      213.15      237.73     12.29 o 
  -2  -7   5       12.90       23.44      5.58 o 
  -1  -7   5      620.97      556.73     17.59 o 
   1  -7   5      741.46      825.11     39.35 o 
   2  -7   5       50.87       60.34     13.12 o 
   3  -7   5      182.40      168.56     17.05 o 
   4  -7   5       27.46       24.27     11.15 o 
   5  -7   5      873.97      831.01     41.32 o 
   6  -7   5        0.06       -5.90      9.84 o 
   7  -7   5      553.56      552.26     33.45 o 
   8  -7   5       65.04       58.37     14.43 o 
 -10  -6   5       37.47       41.32     15.74 o 
  -9  -6   5        3.62        8.65      7.64 o 
  -8  -6   5      159.12      167.34     14.14 o 
  -7  -6   5       60.84       70.41     20.00 o 
  -6  -6   5      262.75      259.04     14.82 o 
  -5  -6   5       34.13       34.32      6.44 o 
  -4  -6   5      653.32      647.93     21.47 o 
  -3  -6   5      348.92      325.26     13.53 o 
  -2  -6   5        8.64       11.15      4.10 o 
  -1  -6   5      176.14      140.71     10.49 o 
   1  -6   5      460.41      483.39     26.24 o 
   2  -6   5      127.26      115.44     14.43 o 
   3  -6   5     1045.23     1050.68     32.14 o 
   4  -6   5       71.44       59.69      8.35 o 
   5  -6   5       96.66       98.96     10.67 o 
   6  -6   5      299.69      283.03     15.96 o 
   7  -6   5      179.49      197.96     14.56 o 
   8  -6   5      134.87      141.02     18.36 o 
 -10  -5   5      185.02      175.12     24.27 o 
  -9  -5   5       56.67       64.37     10.37 o 
  -8  -5   5      561.53      544.93     23.19 o 
  -7  -5   5        0.00       -3.74      5.32 o 
  -6  -5   5     1118.37     1124.51     65.59 o 
  -5  -5   5       41.11       45.99      8.02 o 
  -4  -5   5     1166.73     1183.06     32.38 o 
  -3  -5   5      309.71      266.50     11.66 o 
  -2  -5   5      686.28      736.05     21.09 o 
  -1  -5   5     2285.27     2218.26     50.79 o 
   0  -5   5      995.20     1109.83     22.97 o 
   1  -5   5      137.68      152.09      9.96 o 
   4  -5   5      204.89      212.46     12.70 o 
   5  -5   5        8.00        9.78      5.04 o 
   6  -5   5      952.27      922.40     30.05 o 
   7  -5   5       68.13       64.62      9.51 o 
   8  -5   5       39.75       31.90      7.88 o 
   9  -5   5       59.55       57.06     14.43 o 
 -10  -4   5      246.44      230.22     27.55 o 
  -9  -4   5       20.03       15.20      7.84 o 
  -8  -4   5      338.92      315.89     17.62 o 
  -7  -4   5      472.00      452.50     19.71 o 
  -6  -4   5      444.38      467.05     19.02 o 
  -5  -4   5       94.90       92.77      7.33 o 
  -4  -4   5     3017.56     2917.61     67.47 o 
  -3  -4   5     1069.02     1102.47     30.17 o 
  -2  -4   5     3143.46     2882.36     64.64 o 
  -1  -4   5     1340.61     1305.47     30.91 o 
   0  -4   5     3651.72     3724.33     66.59 o 
   1  -4   5      207.35      248.53     11.36 o 
   2  -4   5     5037.97     5172.36    159.38 o 
   3  -4   5       87.75       87.61      7.84 o 
   4  -4   5        1.19        5.55      3.00 o 
   5  -4   5      951.72      906.33     21.70 o 
   6  -4   5     1160.11     1078.93     31.91 o 
   7  -4   5       14.67        9.40      6.15 o 
   8  -4   5       26.66       19.02      6.96 o 
   9  -4   5      105.89      108.22     17.71 o 
 -10  -3   5       35.60       37.78     16.73 o 
  -9  -3   5        0.11        1.88      8.53 o 
  -8  -3   5      434.87      467.17     21.10 o 
  -7  -3   5      743.99      736.46     25.96 o 
  -6  -3   5        1.13       -7.87      7.87 o 
  -5  -3   5       26.46       15.80      5.04 o 
  -4  -3   5     1375.70     1429.74     36.61 o 
  -3  -3   5      121.63      157.93      8.96 o 
  -2  -3   5     4857.53     4725.39     83.30 o 
  -1  -3   5       15.14       11.71      2.52 o 
   1  -3   5        9.41       24.84      3.92 o 
   2  -3   5     8546.07     8517.90    177.36 o 
   3  -3   5      775.41      779.32     17.45 o 
   4  -3   5     1329.21     1343.78     27.89 o 
   5  -3   5     1860.25     1873.40     37.66 o 
   6  -3   5      333.41      326.65     11.56 o 
   7  -3   5       59.71       63.58      6.53 o 
   8  -3   5      336.18      322.04     24.92 o 
   9  -3   5      374.11      392.22     28.86 o 
 -11  -2   5       21.11       28.86     13.77 o 
 -10  -2   5        0.05       -5.78      5.78 o 
  -9  -2   5      117.58      100.04     11.82 o 
  -8  -2   5      520.42      508.39     21.56 o 
  -7  -2   5      142.82      151.77     11.82 o 
  -6  -2   5       96.53       90.23      9.03 o 
  -5  -2   5       47.30       46.00      6.49 o 
  -4  -2   5        2.46        1.59      3.15 o 
  -3  -2   5       31.36       34.64      2.93 o 
  -2  -2   5     2735.41     2682.72     93.97 o 
  -1  -2   5      544.61      549.36     12.07 o 
   0  -2   5      308.19      346.34      8.18 o 
   1  -2   5        2.26       17.05      4.59 o 
   2  -2   5     1199.56     1145.18     26.33 o 
   3  -2   5      269.86      246.76      9.44 o 
   4  -2   5     2608.61     2624.90     60.71 o 
   5  -2   5      103.68       92.25      5.90 o 
   6  -2   5      197.10      196.11      8.51 o 
   7  -2   5       36.81       33.60      5.01 o 
   8  -2   5      513.61      488.39     20.39 o 
   9  -2   5      537.83      554.87     23.42 o 
 -11  -1   5       50.74       39.35     15.09 o 
 -10  -1   5        3.19        0.61     10.82 o 
  -9  -1   5     1062.34     1139.94     37.32 o 
  -8  -1   5        0.77        0.66      6.44 o 
  -7  -1   5      731.54      759.76     30.83 o 
  -6  -1   5       44.64       50.50      9.18 o 
  -5  -1   5       64.98       77.67      7.64 o 
  -4  -1   5     1114.70     1254.60     32.69 o 
  -3  -1   5     5791.35     6093.43    130.32 o 
  -2  -1   5     3097.57     3107.06     54.78 o 
  -1  -1   5     1054.21     1070.36     17.95 o 
   0  -1   5     6792.06     7349.27    125.94 o 
   1  -1   5      866.50      900.69     22.46 o 
   2  -1   5       16.37       13.62      3.15 o 
   3  -1   5       82.03      100.33      7.73 o 
   4  -1   5      999.37      903.96    107.24 o 
   5  -1   5       69.29       72.58      5.19 o 
   6  -1   5      100.77      117.38      6.85 o 
   7  -1   5       31.35       23.95      4.44 o 
   8  -1   5      307.76      293.99     15.30 o 
   9  -1   5      235.01      253.83     22.30 o 
  10  -1   5      143.11      147.58     19.68 o 
 -11   0   5       24.23       11.81     11.81 o 
 -10   0   5        2.56       -4.15      6.44 o 
  -9   0   5     1365.54     1424.29     43.10 o 
  -8   0   5      525.72      545.53     23.13 o 
  -7   0   5     3875.20     3845.85     89.72 o 
  -4   0   5     3427.88     3603.61     80.23 o 
  -3   0   5    27427.05    27997.72    474.52 o 
  -2   0   5     4231.51     4439.74     99.71 o 
  -1   0   5      101.86      111.31      6.69 o 
   0   0   5     3759.34     4102.23     88.09 o 
   1   0   5     1749.29     1816.50     40.95 o 
   2   0   5     4964.83     4959.46    106.31 o 
   3   0   5     2965.61     3072.74     67.34 o 
   4   0   5      360.67      335.64      9.30 o 
   5   0   5     1438.63     1494.57     29.54 o 
   6   0   5       11.09        3.32      2.56 o 
   7   0   5      458.07      456.55     18.09 o 
   8   0   5      380.46      362.45     36.73 o 
   9   0   5       91.86      102.97     15.74 o 
  10   0   5        4.34       -3.94      8.53 o 
  11   0   5       25.03       21.64     11.15 o 
 -11   1   5        4.18       -4.59      9.84 o 
 -10   1   5        2.00       -5.67      5.67 o 
  -9   1   5      182.90      181.67     21.64 o 
  -8   1   5      498.73      486.14     21.01 o 
  -7   1   5     1741.46     1750.57     46.57 o 
  -6   1   5        0.19       -2.82      3.92 o 
  -5   1   5      355.48      348.53     14.09 o 
  -4   1   5      180.51      237.87      7.70 o 
  -3   1   5    37053.72    37082.58    883.81 o 
  -2   1   5      289.37      306.76     24.01 o 
  -1   1   5    18185.16    18258.32    763.46 o 
   0   1   5     5766.32     6303.74    132.83 o 
   1   1   5    11434.57    11450.55    332.54 o 
   2   1   5     8382.92     8449.41    177.45 o 
   3   1   5    26772.68    26920.27    944.81 o 
   4   1   5     4186.77     4043.14     87.42 o 
   5   1   5       10.80       13.45      2.69 o 
   6   1   5      270.07      265.99      9.22 o 
   7   1   5     1914.98     1941.35     49.62 o 
   8   1   5     1410.78     1493.42     41.49 o 
   9   1   5        6.25        9.18      9.18 o 
  10   1   5       29.00       37.39     12.46 o 
  11   1   5        1.21        0.00      9.18 o 
 -10   2   5        5.29       -0.35      6.44 o 
  -9   2   5        2.60       -2.41      5.67 o 
  -8   2   5      375.45      373.91     18.02 o 
  -7   2   5      340.18      365.94     16.89 o 
  -6   2   5      390.59      395.99     16.21 o 
  -5   2   5       69.25       69.10     11.48 o 
  -4   2   5      427.95      454.77     25.58 o 
  -2   2   5     5255.57     5365.19    160.69 o 
  -1   2   5     6153.83     6206.14    188.57 o 
   0   2   5     1975.79     2232.50     69.20 o 
   2   2   5       97.00      139.70      9.84 o 
   3   2   5    33193.76    34452.66   1042.87 o 
   4   2   5     2779.18     2884.61     95.76 o 
   5   2   5     1372.39     1470.90     29.38 o 
   6   2   5      523.61      507.14     18.43 o 
   7   2   5     2101.89     2205.28     55.65 o 
   8   2   5      810.72      811.76     27.32 o 
   9   2   5      622.74      634.90     36.73 o 
  10   2   5      287.21      335.82     27.55 o 
  11   2   5        2.81       -3.94      9.84 o 
 -10   3   5      200.25      199.58     16.34 o 
  -9   3   5        0.00       -5.34      5.34 o 
  -8   3   5      795.16      765.85     27.78 o 
  -7   3   5      215.95      184.40     12.79 o 
  -6   3   5      702.22      715.14     25.25 o 
  -5   3   5       18.96       22.00      5.10 o 
  -4   3   5       10.52        9.18      5.90 o 
  -2   3   5     4370.64     4577.47    139.05 o 
  -1   3   5     2054.61     1963.08     62.31 o 
   0   3   5      429.07      417.80     16.40 o 
   2   3   5      850.32      891.98     36.07 o 
   3   3   5     6816.50     7228.58    221.04 o 
   4   3   5     1060.28     1151.09     43.29 o 
   5   3   5       94.99       97.92     11.15 o 
   6   3   5      116.67      112.65      9.61 o 
   7   3   5      483.36      486.16     20.14 o 
   8   3   5       87.26       89.15     10.67 o 
   9   3   5     1531.93     1727.62     70.84 o 
  10   3   5      126.72      135.11     19.68 o 
  11   3   5       20.64       26.89     13.12 o 
 -10   4   5      247.56      277.14     18.48 o 
  -9   4   5       89.26      107.74     13.12 o 
  -8   4   5     1233.20     1236.39     38.67 o 
  -7   4   5       15.91       13.68      6.62 o 
  -6   4   5      839.18      828.39     36.73 o 
  -5   4   5      190.26      207.26     17.05 o 
  -3   4   5     1767.65     1761.72     61.00 o 
  -2   4   5     8038.14     8018.27    239.40 o 
  -1   4   5     2720.37     2841.32     89.20 o 
   0   4   5        9.56        2.62      2.32 o 
   1   4   5     1385.91     1418.32     33.56 o 
   2   4   5     1567.37     1536.34     35.63 o 
   3   4   5     1824.72     1865.07     42.28 o 
   4   4   5     1116.29     1074.55     25.96 o 
   5   4   5       12.42        3.00      2.44 o 
   6   4   5       15.82       13.12      5.56 o 
   7   4   5      252.83      282.13     15.87 o 
   8   4   5        8.05        2.96      7.39 o 
   9   4   5      310.56      328.60     26.24 o 
  10   4   5       12.29        4.59      9.84 o 
  11   4   5       38.27        9.84     12.46 o 
  -9   5   5      369.51      363.36     28.86 o 
  -8   5   5      688.24      713.61     38.04 o 
  -7   5   5      167.30      166.60     19.68 o 
  -6   5   5      889.42      968.75     42.63 o 
  -5   5   5        9.41        6.56      7.87 o 
  -3   5   5      212.78      182.99     17.05 o 
  -2   5   5    12597.84    13197.19    390.91 o 
  -1   5   5      196.33      228.91     15.09 o 
   0   5   5     2497.61     2591.43     82.64 o 
   1   5   5     2005.24     2169.10     50.50 o 
   2   5   5    17828.29    18157.21    380.16 o 
   3   5   5     4290.33     4057.77     88.96 o 
   4   5   5     1231.34     1193.64     29.78 o 
   5   5   5      450.15      419.54     13.55 o 
   6   5   5       97.36      122.00     14.43 o 
   7   5   5     1534.15     1499.23     66.57 o 
   8   5   5      508.37      516.47     26.24 o 
   9   5   5       42.23       38.70     13.12 o 
  10   5   5       14.46        2.62     11.15 o 
  -9   6   5       97.55      120.68     19.02 o 
  -8   6   5       42.34       28.86     12.46 o 
  -7   6   5      167.41      158.73     20.33 o 
  -6   6   5      594.33      672.29     35.42 o 
  -5   6   5      143.92      155.45     15.74 o 
  -4   6   5       33.22       30.17      8.53 o 
  -2   6   5    10132.51    10012.84    301.05 o 
  -1   6   5        1.74        7.21      6.56 o 
   0   6   5     1100.91     1086.81     40.67 o 
   1   6   5       25.68       26.07      4.85 o 
   2   6   5    11154.72    11358.83    241.30 o 
   3   6   5     1413.07     1363.40     35.17 o 
   4   6   5     2514.17     2456.89     57.16 o 
   5   6   5      326.64      309.75     12.29 o 
   6   6   5      108.78      138.39     15.74 o 
   7   6   5     1488.33     1454.46     46.24 o 
   8   6   5     1423.85     1352.45     59.03 o 
   9   6   5      341.98      379.11     30.83 o 
  10   6   5        0.83       -7.21      9.84 o 
  -8   7   5      120.37      128.55     19.02 o 
  -7   7   5      115.11      101.66     17.05 o 
  -6   7   5      542.36      577.84     32.79 o 
  -5   7   5      313.81      337.13     23.61 o 
  -4   7   5     1387.12     1313.75     53.13 o 
  -3   7   5     1378.29     1393.11     54.44 o 
  -2   7   5     1509.06     1493.46     56.41 o 
  -1   7   5      303.77      288.59     20.33 o 
   0   7   5      183.42      203.33     15.74 o 
   1   7   5     2263.60     2265.45     76.08 o 
   2   7   5      234.13      254.94     12.50 o 
   3   7   5      666.36      617.58     20.07 o 
   4   7   5     5008.22     4845.08    107.52 o 
   5   7   5        0.25       -2.26      4.10 o 
   6   7   5      174.15      174.47     15.74 o 
   7   7   5        3.86        0.33      6.96 o 
   8   7   5     1228.95     1153.71     53.78 o 
   9   7   5      232.08      224.31     24.92 o 
  10   7   5       69.66       62.97     16.40 o 
  -8   8   5      102.41      101.66     19.02 o 
  -7   8   5      176.68      171.84     22.30 o 
  -6   8   5      340.37      354.84     27.55 o 
  -5   8   5      443.44      474.21     30.83 o 
  -4   8   5      116.69      106.91     16.40 o 
  -3   8   5      231.47      255.14     21.64 o 
  -2   8   5       82.44       45.91     11.81 o 
  -1   8   5      330.56      317.45     21.64 o 
   0   8   5      801.37      776.58     34.76 o 
   1   8   5      804.10      831.67     36.07 o 
   2   8   5      131.63      121.53     19.02 o 
   3   8   5     1205.15     1167.24     39.68 o 
   4   8   5      951.10      929.33     27.52 o 
   5   8   5       70.20       66.90     11.81 o 
   6   8   5       97.70       99.04     13.77 o 
   7   8   5      269.75      283.82     16.68 o 
   8   8   5      221.27      223.66     23.61 o 
   9   8   5        8.48        5.90     11.15 o 
  -7   9   5      166.17      170.53     22.96 o 
  -6   9   5       16.80       20.99     12.46 o 
  -5   9   5      384.61      405.34     28.86 o 
  -4   9   5       30.19       24.92     12.46 o 
  -3   9   5      643.56      667.04     36.73 o 
  -2   9   5       11.88       21.64     10.49 o 
  -1   9   5      225.52      258.42     20.99 o 
   0   9   5      446.43      396.81     25.58 o 
   1   9   5      218.66      182.99     18.36 o 
   2   9   5       65.73       68.03     16.40 o 
   3   9   5      396.86      372.78     18.04 o 
   4   9   5        1.29       -6.23     10.17 o 
   5   9   5       80.25       69.52     12.46 o 
   6   9   5      104.46       90.51     13.77 o 
   7   9   5       86.50       89.02     10.67 o 
   8   9   5       27.83       26.89     12.46 o 
   9   9   5       91.36       97.07     18.36 o 
  -6  10   5       16.69       15.09     11.81 o 
  -5  10   5      119.55      103.63     18.36 o 
  -4  10   5      126.10      175.78     22.30 o 
  -3  10   5      439.00      372.55     27.55 o 
  -2  10   5      141.27      184.96     21.64 o 
  -1  10   5      739.36      787.73     40.01 o 
   0  10   5       18.39       15.74     10.49 o 
   1  10   5      877.75      851.35     40.01 o 
   2  10   5      324.71      302.41     35.75 o 
   3  10   5      500.77      509.72     21.27 o 
   4  10   5      297.95      295.32     17.05 o 
   5  10   5      149.28      149.54     18.36 o 
   6  10   5      193.66      203.33     20.99 o 
   7  10   5       58.03       64.28     15.09 o 
   8  10   5      163.29      170.53     22.96 o 
  -5  11   5        0.46        1.97     11.15 o 
  -4  11   5      346.47      367.30     30.17 o 
  -3  11   5       18.20       20.33     13.12 o 
  -2  11   5       17.81        9.84      9.84 o 
  -1  11   5      416.42      413.21     28.86 o 
   0  11   5       69.10       60.34     13.77 o 
   1  11   5      302.18      274.16     23.61 o 
   2  11   5      116.04      128.75     12.75 o 
   3  11   5      272.06      304.26     17.82 o 
   4  11   5      287.43      253.83     23.61 o 
   5  11   5      196.55      221.04     21.64 o 
   6  11   5        0.34       -0.66     10.49 o 
   7  11   5      205.60      217.10     23.61 o 
  -3  12   5       90.96      104.94     20.33 o 
  -2  12   5       17.20        1.97     11.15 o 
  -1  12   5      145.17      138.39     20.33 o 
   0  12   5       10.94       13.77     11.15 o 
   1  12   5       27.77       39.35     13.77 o 
   2  12   5      457.15      456.21     22.25 o 
   3  12   5        1.79       -5.98      5.98 o 
   4  12   5       30.92       27.55     12.46 o 
   5  12   5      107.21      109.53     17.71 o 
   6  12   5       87.78      114.13     18.36 o 
  -1  13   5      103.47       97.73     19.02 o 
   0  13   5       26.85       13.77     13.12 o 
   1  13   5       17.29       10.49     12.46 o 
   2  13   5      103.17      101.28     13.21 o 
   3  13   5        0.80        9.18     11.15 o 
   4  13   5        1.07        1.31      9.84 o 
  -4 -12   6       30.74       29.52     14.43 o 
  -3 -12   6      289.51      293.18     28.86 o 
  -2 -12   6        0.30        3.94     13.77 o 
  -1 -12   6      410.19      394.19     33.45 o 
   0 -12   6        0.49       11.15     14.43 o 
   1 -12   6      538.93      569.97     39.35 o 
  -6 -11   6       37.79       33.45     14.43 o 
  -5 -11   6        5.81       -2.62      9.84 o 
  -4 -11   6      113.36      125.28     20.33 o 
  -3 -11   6       51.72       66.25     16.40 o 
  -2 -11   6        0.64        4.59     10.49 o 
  -1 -11   6      287.45      259.73     26.89 o 
   0 -11   6      205.79      213.82     24.27 o 
   1 -11   6      211.61      250.55     25.58 o 
   2 -11   6        0.81       -1.31     11.81 o 
   3 -11   6      354.59      384.35     32.14 o 
  -7 -10   6       41.41       18.36     13.77 o 
  -6 -10   6      126.84      140.36     22.30 o 
  -5 -10   6       19.15       15.74     11.81 o 
  -4 -10   6       78.28       87.89     17.05 o 
  -3 -10   6        8.02        0.00      9.84 o 
  -2 -10   6        1.92        6.56      9.18 o 
  -1 -10   6      386.00      345.65     28.20 o 
   0 -10   6      160.20      146.26     20.99 o 
   1 -10   6      191.12      199.39     21.64 o 
   2 -10   6      117.69      122.00     19.02 o 
   3 -10   6      184.05      199.39     21.64 o 
   4 -10   6       24.87       16.40     11.81 o 
   5 -10   6       68.56       50.50     15.74 o 
  -8  -9   6       96.84       99.12     13.45 o 
  -7  -9   6        1.86       -8.57      9.51 o 
  -6  -9   6      693.05      739.19     41.98 o 
  -5  -9   6       49.65       70.84     15.74 o 
  -4  -9   6      246.05      224.97     22.30 o 
  -3  -9   6       39.53       49.19     13.77 o 
  -2  -9   6      224.73      184.31     20.33 o 
  -1  -9   6      568.81      588.33     34.76 o 
   0  -9   6      227.98      210.54     20.99 o 
   1  -9   6      181.08      192.83     20.33 o 
   2  -9   6      118.51      125.28     17.71 o 
   3  -9   6      135.87      134.46     19.02 o 
   4  -9   6       14.68       19.68     11.15 o 
   5  -9   6       33.42       27.55     12.46 o 
   6  -9   6      114.91      132.49     19.68 o 
  -9  -8   6       15.67       10.49     13.12 o 
  -8  -8   6       74.93       84.04     19.35 o 
  -7  -8   6      113.31      112.11     12.96 o 
  -6  -8   6      443.23      438.94     20.63 o 
  -5  -8   6        4.38       14.66     11.15 o 
  -4  -8   6      781.28      832.98     27.36 o 
  -3  -8   6       41.50       55.09     13.77 o 
  -2  -8   6      712.11      694.59     36.73 o 
  -1  -8   6      271.87      299.09     24.27 o 
   0  -8   6     1177.35     1093.37     49.19 o 
   1  -8   6       93.50      102.97     16.40 o 
   2  -8   6      381.16      314.83     24.27 o 
   3  -8   6      127.34      139.70     19.02 o 
   4  -8   6      184.37      163.32     20.33 o 
   5  -8   6      219.70      245.30     22.96 o 
   6  -8   6      221.13      242.02     22.96 o 
   7  -8   6        0.13       -7.21      8.53 o 
  -9  -7   6       19.44       17.61      8.78 o 
  -8  -7   6       57.61       61.92     10.43 o 
  -7  -7   6       38.10       39.37      9.03 o 
  -6  -7   6        2.95       -4.72      4.72 o 
  -5  -7   6      249.27      239.78     23.61 o 
  -4  -7   6      484.41      502.52     19.35 o 
  -3  -7   6        0.07       -2.40      4.10 o 
  -2  -7   6      422.34      429.91     15.88 o 
  -1  -7   6        0.05       -1.31      6.56 o 
   0  -7   6      746.83      651.30     33.45 o 
   1  -7   6       33.81       34.76     11.81 o 
   2  -7   6     1279.47     1317.69     53.78 o 
   3  -7   6      384.28      355.49     24.27 o 
   4  -7   6      341.86      317.22     18.09 o 
   5  -7   6      170.15      160.33     23.94 o 
   6  -7   6      388.00      412.56     28.20 o 
   7  -7   6      121.56      137.74     19.02 o 
   8  -7   6       41.35       19.02     11.81 o 
 -10  -6   6        3.41        5.25     11.15 o 
  -9  -6   6      133.23      145.75     14.56 o 
  -8  -6   6      116.74      135.18     13.45 o 
  -7  -6   6        0.50       -4.85      4.85 o 
  -6  -6   6        3.52       -0.98      5.10 o 
  -5  -6   6       25.21       37.75      7.09 o 
  -4  -6   6      185.90      185.98     11.19 o 
  -3  -6   6       34.59       43.76      5.82 o 
  -2  -6   6      754.36      760.76     27.22 o 
   0  -6   6       10.85       -3.28      3.28 o 
   1  -6   6      999.73      913.36     28.52 o 
   2  -6   6      506.00      501.47     20.00 o 
   3  -6   6     1126.41     1071.94     32.89 o 
   4  -6   6      172.97      142.27     11.13 o 
   5  -6   6       15.13        2.44     17.38 o 
   6  -6   6      108.56       95.74     10.89 o 
   7  -6   6        6.26        0.23      6.44 o 
   8  -6   6       90.55       77.67     11.36 o 
 -10  -5   6        4.94       19.02     13.12 o 
  -9  -5   6      538.69      609.21     45.58 o 
  -8  -5   6       13.70       17.41     11.81 o 
  -7  -5   6      385.69      401.37     19.24 o 
  -6  -5   6      200.89      209.17     13.68 o 
  -5  -5   6       10.49        9.78      7.87 o 
  -4  -5   6      151.65      163.45     11.15 o 
  -3  -5   6     1850.44     1804.78     44.67 o 
  -2  -5   6     2519.23     2547.21     58.97 o 
   0  -5   6       56.76       59.96      6.71 o 
   1  -5   6     1733.13     1743.66     71.16 o 
   3  -5   6      239.75      207.26     17.05 o 
   4  -5   6      356.25      382.91     16.89 o 
   5  -5   6       47.16       47.69      7.38 o 
   6  -5   6        0.23       -0.19      6.23 o 
   7  -5   6      202.95      208.62     14.00 o 
   8  -5   6       57.07       40.01     13.12 o 
   9  -5   6      295.67      339.75     28.20 o 
 -10  -4   6       31.23       24.25     12.79 o 
  -9  -4   6      657.13      682.08     28.25 o 
  -8  -4   6      556.43      597.65     25.50 o 
  -7  -4   6     1662.39     1563.64     44.29 o 
  -6  -4   6      176.73      144.80     13.45 o 
  -5  -4   6      678.32      659.40     43.62 o 
  -4  -4   6      482.23      501.45     17.82 o 
  -3  -4   6    11046.16    10717.47    226.08 o 
  -2  -4   6      282.91      276.89     15.74 o 
  -1  -4   6      176.22      198.25     18.36 o 
   0  -4   6      390.03      386.03     14.38 o 
   1  -4   6     1519.58     1446.84     37.56 o 
   2  -4   6      183.69      181.37     20.66 o 
   3  -4   6     1171.69     1032.28     46.24 o 
   4  -4   6     1762.44     1707.68     34.50 o 
   5  -4   6      404.49      378.57     21.32 o 
   6  -4   6        1.02       -4.39      4.39 o 
   7  -4   6      485.87      486.30     20.26 o 
   8  -4   6       86.64       78.05     15.09 o 
   9  -4   6      128.65      126.59     19.02 o 
 -10  -3   6        9.62        1.80     15.41 o 
  -9  -3   6      319.56      292.34     17.85 o 
  -8  -3   6      299.56      307.28     18.36 o 
  -7  -3   6      565.22      604.84     32.47 o 
  -6  -3   6        5.31       -0.23      4.57 o 
  -5  -3   6       78.24       81.23     10.82 o 
  -4  -3   6      602.99      591.43     14.27 o 
  -3  -3   6     9631.26     9251.07    195.71 o 
  -2  -3   6     1167.96     1211.64     24.43 o 
  -1  -3   6     1431.08     1392.83     33.24 o 
   0  -3   6     3201.54     3215.12     57.66 o 
   1  -3   6      447.31      463.65     15.53 o 
   2  -3   6     4234.54     4213.57     89.63 o 
   3  -3   6     8088.50     8117.55    141.01 o 
   4  -3   6     1350.61     1325.14     27.64 o 
   5  -3   6       81.97       92.33      7.77 o 
   6  -3   6       87.91       79.62      6.38 o 
   7  -3   6      427.16      440.95     27.22 o 
   8  -3   6      474.35      475.52     30.83 o 
   9  -3   6        3.19       11.15     10.49 o 
 -10  -2   6       38.52       43.20     10.82 o 
  -9  -2   6       57.85       24.20      8.50 o 
  -8  -2   6      247.27      218.06     29.52 o 
  -7  -2   6       22.30       12.80      8.53 o 
  -6  -2   6        6.66        0.98      4.17 o 
  -5  -2   6      162.76      140.97     11.48 o 
  -4  -2   6       90.33      107.71      8.11 o 
  -3  -2   6     4224.77     4044.71     62.05 o 
  -2  -2   6      281.55      243.41      8.78 o 
  -1  -2   6     1995.84     1896.51     35.30 o 
   0  -2   6        2.13        4.46      2.75 o 
   1  -2   6     1192.03     1206.35     30.14 o 
   2  -2   6      158.59      132.30     11.15 o 
   3  -2   6     9883.91     9493.46    351.37 o 
   4  -2   6     1219.05     1205.72     31.65 o 
   5  -2   6     1249.88     1239.07     26.31 o 
   6  -2   6      337.56      317.03     10.93 o 
   7  -2   6      676.16      638.02     17.57 o 
   8  -2   6      758.13      799.41     27.57 o 
   9  -2   6      253.05      283.35     23.61 o 
 -10  -1   6      208.57      255.39     17.61 o 
  -9  -1   6        3.39        3.12      7.64 o 
  -8  -1   6     2119.00     2053.92     55.65 o 
  -7  -1   6      317.52      261.71     25.58 o 
  -6  -1   6       81.08       75.85     11.15 o 
  -5  -1   6       42.14       45.56      6.25 o 
  -4  -1   6     2716.03     2728.55     84.61 o 
  -3  -1   6      806.66      884.24     15.42 o 
  -2  -1   6      535.64      594.57     12.72 o 
  -1  -1   6      839.30      849.29     21.78 o 
   0  -1   6     1047.36     1157.02     28.28 o 
   2  -1   6     2130.95     2249.05     70.18 o 
   3  -1   6     1852.83     1745.21     33.11 o 
   5  -1   6      197.18      205.19     13.17 o 
   6  -1   6        3.58       -0.66      3.09 o 
   7  -1   6      510.74      502.35     19.68 o 
   8  -1   6       93.13       89.86      9.74 o 
   9  -1   6      342.05      346.44     17.61 o 
  10  -1   6      120.01      114.78     17.71 o 
 -11   0   6        0.05       -2.62     10.49 o 
 -10   0   6       98.29       96.75     21.32 o 
  -9   0   6       98.45      116.90     17.71 o 
  -8   0   6     3502.39     3518.76     85.77 o 
  -7   0   6        0.06       -2.05      6.23 o 
  -5   0   6       87.99       86.80     10.17 o 
  -4   0   6     6348.88     6299.34    136.12 o 
  -3   0   6       92.04       72.44      5.48 o 
  -2   0   6    17446.73    18630.03    306.07 o 
  -1   0   6       19.06       17.19      5.25 o 
   0   0   6     1254.04     1416.48     33.35 o 
   1   0   6     1499.98     1341.68    177.75 o 
   2   0   6    10724.06    10514.62    408.62 o 
   3   0   6     1793.57     1674.43     39.13 o 
   4   0   6      723.73      716.71     16.15 o 
   5   0   6      236.01      245.17      8.23 o 
   6   0   6      137.03      119.11      9.03 o 
   7   0   6      543.24      561.56     20.63 o 
   8   0   6        1.18       -2.79      5.32 o 
   9   0   6      105.28       96.64     10.37 o 
  10   0   6        9.26        4.59      9.18 o 
  11   0   6       70.22       62.97     15.74 o 
 -10   1   6        0.40       -3.21      6.44 o 
  -9   1   6      235.80      273.72     17.14 o 
  -8   1   6     1483.99     1497.90     76.74 o 
  -7   1   6      958.83      892.63     29.17 o 
  -6   1   6      930.13      935.71     28.50 o 
  -5   1   6       55.62       49.56      5.48 o 
  -4   1   6     4761.34     4820.19     84.82 o 
  -3   1   6      106.06      114.37      6.43 o 
  -2   1   6    37965.74    37784.22   1664.98 o 
  -1   1   6      100.99      104.33      6.23 o 
   0   1   6        4.26        4.46      2.30 o 
   1   1   6      777.35      843.48     27.55 o 
   2   1   6    29746.32    29798.90    620.84 o 
   3   1   6     9870.88    10263.18    215.66 o 
   4   1   6     4284.86     4442.49     95.93 o 
   5   1   6      212.20      180.77      6.93 o 
   6   1   6        4.00       13.99      3.06 o 
   7   1   6     1584.62     1568.25     42.20 o 
   8   1   6      337.86      337.20     19.02 o 
   9   1   6      216.23      215.79     21.64 o 
  10   1   6        0.04       -5.90      9.18 o 
  11   1   6        6.87       -2.62      9.84 o 
 -10   2   6       11.91       11.93      7.56 o 
  -9   2   6      191.58      181.59     27.22 o 
  -8   2   6       59.04       61.77      9.50 o 
  -7   2   6      905.54      895.05     37.06 o 
  -6   2   6      661.02      682.48     23.39 o 
  -5   2   6       38.00       31.76      7.54 o 
  -4   2   6        0.69        0.94      3.15 o 
  -3   2   6     3808.91     3992.41    123.31 o 
  -2   2   6    13334.87    13564.45    284.48 o 
  -1   2   6      734.83      736.29     19.02 o 
   0   2   6      318.32      274.96     30.50 o 
   2   2   6    20424.66    21509.72    448.56 o 
   3   2   6       51.77       38.70      8.53 o 
   4   2   6     5708.83     5735.77    180.37 o 
   5   2   6      325.98      329.91     23.61 o 
   6   2   6       28.77       33.70      7.54 o 
   7   2   6     1362.87     1355.26     38.26 o 
   8   2   6     2699.49     2753.99     68.64 o 
   9   2   6      592.14      646.05     36.07 o 
  10   2   6       15.52        9.18     10.49 o 
  11   2   6       13.34       -3.94     11.15 o 
 -10   3   6       10.53       -0.66      7.42 o 
  -9   3   6      135.76      147.71     17.38 o 
  -8   3   6       88.45      107.27     11.82 o 
  -7   3   6      342.20      334.51     16.62 o 
  -6   3   6      289.93      277.39     14.35 o 
  -5   3   6      498.86      488.98     18.07 o 
  -4   3   6      160.05      150.20     13.12 o 
  -3   3   6     4982.55     5366.50    163.97 o 
  -2   3   6     2700.63     2892.48     91.17 o 
   0   3   6       29.36       15.00      3.61 o 
   2   3   6      687.30      665.64     16.86 o 
   3   3   6     3976.52     4261.98    134.46 o 
   4   3   6     3348.89     3259.78    106.91 o 
   5   3   6        0.31       -3.28      8.53 o 
   6   3   6      196.85      192.34     17.05 o 
   7   3   6      122.04      112.19     12.46 o 
   8   3   6     2252.35     2249.50     58.43 o 
   9   3   6      141.09      142.33     19.02 o 
  10   3   6      139.33      182.34     22.30 o 
  11   3   6       44.80       16.40     11.81 o 
 -10   4   6       51.86       68.21     16.40 o 
  -9   4   6      240.86      205.95     21.64 o 
  -8   4   6      130.26      152.82     19.02 o 
  -7   4   6      826.42      815.93     38.70 o 
  -6   4   6      330.15      361.40     23.61 o 
  -5   4   6     1919.84     1992.60     70.84 o 
  -3   4   6     3876.82     3941.25    123.96 o 
  -2   4   6       63.32       63.62      8.53 o 
  -1   4   6     1060.01     1250.52     31.28 o 
   0   4   6      250.11      233.51      9.24 o 
   2   4   6       24.32       37.35      4.26 o 
   3   4   6     3435.48     3240.90     71.00 o 
   4   4   6      901.38      958.26     38.04 o 
   5   4   6      155.39      151.51     16.40 o 
   6   4   6      429.11      433.54     26.89 o 
   7   4   6      285.09      287.63     16.05 o 
   8   4   6      264.80      266.20     16.42 o 
   9   4   6      140.37      143.64     19.68 o 
  10   4   6      130.90      155.45     20.99 o 
  11   4   6       19.51        9.84     11.81 o 
  -9   5   6      115.33      129.87     20.33 o 
  -8   5   6      116.51      122.65     17.71 o 
  -7   5   6     1237.40     1250.78     53.13 o 
  -6   5   6        0.00        3.94      8.53 o 
  -5   5   6     1027.78     1104.52     45.91 o 
  -3   5   6     4942.75     4934.27    154.13 o 
  -2   5   6        4.03       -2.62      6.56 o 
  -1   5   6     2330.29     2394.00     78.05 o 
   0   5   6     1212.37     1245.56     31.71 o 
   2   5   6     2879.37     2743.02     62.06 o 
   3   5   6     3170.45     3197.35     71.05 o 
   4   5   6        0.56       -0.05     10.17 o 
   5   5   6      495.80      505.04     26.24 o 
   6   5   6      531.49      566.69     30.17 o 
   7   5   6      339.55      344.78     18.48 o 
   8   5   6      233.19      231.19     16.42 o 
   9   5   6      266.73      292.53     24.92 o 
  10   5   6        5.38       17.05     12.46 o 
  -9   6   6       79.45       80.67     17.05 o 
  -8   6   6      117.27      117.40     18.36 o 
  -7   6   6      463.33      449.94     28.86 o 
  -6   6   6      192.45      193.49     19.68 o 
  -5   6   6        1.58        3.94      7.21 o 
  -4   6   6     1247.18     1257.34     49.85 o 
  -3   6   6     2370.52     2404.50     82.64 o 
  -2   6   6        4.52        1.31      7.87 o 
  -1   6   6     2825.42     2831.48     92.48 o 
   0   6   6      944.97      905.79     35.42 o 
   1   6   6     1066.19     1094.12     29.38 o 
   2   6   6      483.50      429.71     35.75 o 
   3   6   6     5176.04     5227.45    114.45 o 
   4   6   6       71.69       72.34      6.30 o 
   5   6   6      324.85      321.39     20.33 o 
   6   6   6      105.03       97.73     13.77 o 
   7   6   6      255.93      284.79     37.39 o 
   8   6   6      912.35      887.20     54.44 o 
   9   6   6      150.41      165.28     20.99 o 
  10   6   6        1.83        1.97      9.84 o 
  -8   7   6       75.57       81.99     16.40 o 
  -7   7   6      123.83      131.83     19.02 o 
  -6   7   6       42.02       37.39     13.12 o 
  -5   7   6        0.40       -7.21      7.21 o 
  -4   7   6     1131.67     1131.41     47.88 o 
  -3   7   6      415.00      398.78     24.92 o 
  -2   7   6      129.08      137.08     15.74 o 
  -1   7   6     2520.54     2426.80     81.99 o 
   0   7   6      802.38      817.24     34.76 o 
   2   7   6     1161.45     1141.35     31.45 o 
   3   7   6     2124.03     2151.01     52.10 o 
   4   7   6      283.97      273.54     12.76 o 
   5   7   6      406.53      404.68     23.61 o 
   6   7   6       80.98       81.33     13.12 o 
   7   7   6      450.32      428.44     20.39 o 
   8   7   6      315.26      282.03     26.24 o 
   9   7   6      192.05      232.19     24.92 o 
  10   7   6       10.75       -7.21      9.84 o 
  -8   8   6       36.12       30.83     14.43 o 
  -7   8   6        7.30        3.94     10.49 o 
  -6   8   6       64.51       71.49     15.09 o 
  -5   8   6      250.73      274.16     23.61 o 
  -4   8   6      507.26      493.89     29.52 o 
  -3   8   6      999.72     1016.63     45.26 o 
  -2   8   6       85.95       97.73     13.77 o 
  -1   8   6      763.86      710.33     33.45 o 
   0   8   6       19.96       17.05      8.53 o 
   1   8   6        6.08        2.86      5.04 o 
   2   8   6     1872.22     1897.71     53.46 o 
   3   8   6       89.07       80.02      8.31 o 
   4   8   6        2.84        5.58      4.92 o 
   5   8   6      242.15      217.76     18.36 o 
   6   8   6      148.93      150.86     16.40 o 
   7   8   6      170.10      160.62     13.82 o 
   8   8   6       35.28       19.68     11.81 o 
   9   8   6       77.36       72.15     17.05 o 
  -7   9   6        1.41       -2.62     11.81 o 
  -6   9   6      406.96      446.66     31.48 o 
  -5   9   6      113.48      126.59     18.36 o 
  -4   9   6      511.28      472.24     30.83 o 
  -3   9   6       11.19       19.68     11.15 o 
  -2   9   6      420.24      400.75     26.24 o 
  -1   9   6      340.56      293.84     20.99 o 
   0   9   6      541.00      521.43     29.52 o 
   1   9   6      205.09      186.59     12.75 o 
   2   9   6      426.45      464.78     19.21 o 
   3   9   6       18.59        9.75      5.32 o 
   4   9   6       72.93       77.29      8.50 o 
   5   9   6      243.59      255.14     20.99 o 
   6   9   6       37.00       39.35     11.15 o 
   7   9   6       55.08       49.16      9.24 o 
   8   9   6       86.43       93.79     16.40 o 
   9   9   6        0.13        7.87     11.15 o 
  -6  10   6      203.95      187.58     24.27 o 
  -5  10   6       37.24       47.88     15.09 o 
  -4  10   6      170.34      167.25     21.64 o 
  -3  10   6      104.28       91.82     17.05 o 
  -2  10   6      324.53      301.71     24.27 o 
  -1  10   6      103.38       95.10     15.74 o 
   0  10   6     1614.28     1627.27     64.28 o 
   1  10   6      200.59      179.52     13.91 o 
   2  10   6      211.64      198.59     20.66 o 
   3  10   6      693.88      651.08     23.80 o 
   4  10   6      114.36      100.35     15.74 o 
   5  10   6      236.04      238.09     22.30 o 
   6  10   6      205.67      229.56     22.30 o 
   7  10   6      229.18      226.63     21.32 o 
   8  10   6        1.54       -9.18      9.84 o 
  -5  11   6      110.40       85.27     17.71 o 
  -4  11   6        3.81       -5.25     11.15 o 
  -3  11   6       27.37       35.42     13.12 o 
  -2  11   6       37.96       44.60     13.77 o 
  -1  11   6       62.83       72.15     15.74 o 
   0  11   6      316.39      273.51     22.96 o 
   1  11   6      207.78      201.68     15.49 o 
   2  11   6      261.25      230.76     15.49 o 
   3  11   6      382.99      384.27     18.74 o 
   4  11   6      103.91       99.04     17.05 o 
   5  11   6       27.46       18.36     11.81 o 
   6  11   6      563.43      598.17     36.73 o 
   7  11   6      154.17      137.08     21.64 o 
  -3  12   6      188.73      185.62     24.92 o 
  -2  12   6        5.46        3.28     10.49 o 
  -1  12   6       29.86       23.61     12.46 o 
   0  12   6       25.19       24.92     12.46 o 
   1  12   6      398.17      373.64     21.07 o 
   2  12   6       49.34       45.78      9.90 o 
   3  12   6        6.50       10.49     10.49 o 
   4  12   6       16.86       11.81      9.84 o 
   5  12   6        0.18       -5.90      9.18 o 
   6  12   6      259.56      292.53     26.89 o 
  -1  13   6        8.24      -10.49     10.49 o 
   0  13   6      155.58      152.82     21.64 o 
   1  13   6      125.14      142.98     20.99 o 
   2  13   6       24.38       18.36     12.46 o 
  -3 -12   7        0.81       14.86      9.24 o 
  -2 -12   7      286.04      253.17     26.89 o 
  -1 -12   7        0.03       -0.66     11.81 o 
   0 -12   7      429.11      463.72     36.73 o 
  -5 -11   7      144.84      138.39     22.30 o 
  -4 -11   7       12.65        9.18     11.15 o 
  -3 -11   7        1.42       -1.31     10.49 o 
  -2 -11   7      227.20      200.99     18.07 o 
  -1 -11   7       10.32        7.21     11.81 o 
   0 -11   7      137.36      148.23     22.30 o 
   1 -11   7       85.66       79.36     17.05 o 
   2 -11   7      355.40      335.16     28.86 o 
   3 -11   7      113.89      138.39     22.96 o 
  -7 -10   7        5.65      -11.15     11.15 o 
  -6 -10   7       55.74       59.69     16.40 o 
  -5 -10   7       27.26       33.45     13.77 o 
  -4 -10   7       92.16      104.94     18.36 o 
  -3 -10   7       16.98       12.46     11.15 o 
  -2 -10   7      173.36      205.95     22.96 o 
  -1 -10   7       38.11       33.59     13.77 o 
   0 -10   7       35.13       43.29     13.12 o 
   1 -10   7      546.67      586.37     36.73 o 
   2 -10   7       44.15       50.50     13.77 o 
   3 -10   7      143.53      185.62     23.61 o 
   4 -10   7       51.58       36.07     13.77 o 
   5 -10   7       26.11       13.12     11.81 o 
  -8  -9   7        9.29       11.81     13.77 o 
  -7  -9   7      220.83      221.04     25.58 o 
  -6  -9   7      188.19      196.11     24.27 o 
  -5  -9   7       98.92      116.09     19.02 o 
  -4  -9   7      113.07      103.63     17.71 o 
  -3  -9   7      448.28      452.57     31.48 o 
  -2  -9   7      400.32      352.21     28.86 o 
  -1  -9   7       12.15       12.46     11.15 o 
   0  -9   7       39.19       36.73     11.81 o 
   1  -9   7      397.66      370.58     28.20 o 
   2  -9   7       63.71       59.03     13.77 o 
   3  -9   7        8.66       13.12     11.15 o 
   4  -9   7      119.44      120.68     19.02 o 
   5  -9   7        1.91        1.97      9.84 o 
   6  -9   7        7.37        0.66     10.49 o 
  -9  -8   7      183.77      237.43     26.89 o 
  -8  -8   7       99.75      108.54     13.68 o 
  -7  -8   7      450.07      470.55     22.95 o 
  -6  -8   7       10.12       -3.41     11.81 o 
  -5  -8   7      655.16      663.93     41.32 o 
  -4  -8   7       72.98       91.17     16.40 o 
  -3  -8   7     1427.03     1454.77     62.31 o 
  -2  -8   7      556.79      555.54     34.76 o 
  -1  -8   7      527.56      541.77     32.79 o 
   0  -8   7      883.49      808.71     40.67 o 
   1  -8   7      451.05      449.94     29.52 o 
   2  -8   7        6.95       -8.53      8.53 o 
   3  -8   7      177.06      184.31     20.99 o 
   4  -8   7      658.73      712.30     38.70 o 
   5  -8   7        2.42       -1.31      9.18 o 
   6  -8   7       16.90       15.74     10.49 o 
   7  -8   7       75.63       73.46     15.09 o 
  -9  -7   7      103.23      115.55     14.14 o 
  -8  -7   7       67.71       53.37     10.64 o 
  -7  -7   7      105.99      111.13     12.50 o 
  -6  -7   7       20.58        9.67      6.89 o 
  -5  -7   7      279.16      246.29     25.25 o 
  -4  -7   7       58.32       71.23      8.67 o 
  -3  -7   7     2254.96     2191.57     54.25 o 
  -2  -7   7       10.97       19.02      9.84 o 
  -1  -7   7     1391.46     1400.98     57.72 o 
   0  -7   7       51.45       61.65     13.12 o 
   1  -7   7     1277.05     1210.07     35.94 o 
   2  -7   7      946.94      883.61     49.19 o 
   3  -7   7     1020.06     1009.67     33.35 o 
   4  -7   7      779.18      726.59     29.19 o 
   5  -7   7      134.24      126.66     16.07 o 
   6  -7   7      140.67      152.45     14.00 o 
   7  -7   7       76.92       65.14     10.64 o 
 -10  -6   7       28.99       35.42     14.43 o 
  -9  -6   7       28.97       12.79      8.35 o 
  -8  -6   7      141.20      151.29     14.35 o 
  -7  -6   7       15.11       -2.16     14.10 o 
  -6  -6   7       54.73       44.51      7.88 o 
  -5  -6   7      147.40      131.84     11.19 o 
  -4  -6   7      322.18      332.81     14.94 o 
  -3  -6   7     1253.82     1222.86     33.34 o 
  -2  -6   7        7.34        2.34      4.92 o 
   0  -6   7      247.22      247.85     13.21 o 
   1  -6   7      352.44      340.73     15.77 o 
   2  -6   7      309.11      279.53     14.60 o 
   3  -6   7     1916.85     1820.55     49.10 o 
   4  -6   7      321.03      296.09     15.75 o 
   5  -6   7      818.36      803.10     39.68 o 
   6  -6   7        1.16       -0.40      5.98 o 
   7  -6   7      229.90      232.92     15.69 o 
   8  -6   7      470.84      487.98     34.11 o 
 -10  -5   7       84.50       72.93     19.02 o 
  -9  -5   7        2.18        9.84      8.35 o 
  -8  -5   7     1411.05     1407.89     90.84 o 
  -7  -5   7      236.76      206.16     15.28 o 
  -6  -5   7       81.19       55.00      8.31 o 
  -5  -5   7       23.48       23.30      5.67 o 
  -4  -5   7     1705.87     1646.99     42.81 o 
  -3  -5   7      504.33      524.91     18.27 o 
  -1  -5   7       21.79       13.35      5.36 o 
   0  -5   7      148.46      140.53      9.50 o 
   1  -5   7        3.29       10.86      6.23 o 
   2  -5   7      950.10      949.57     38.37 o 
   3  -5   7      837.81      821.18     36.73 o 
   4  -5   7      961.70      924.97     29.17 o 
   5  -5   7       98.07       94.75      9.71 o 
   6  -5   7      330.94      317.46     16.42 o 
   7  -5   7      224.58      239.86     14.94 o 
   8  -5   7      129.49      133.15     19.68 o 
   9  -5   7       41.32       41.98     13.77 o 
 -10  -4   7       83.63       58.71     12.79 o 
  -9  -4   7       56.38       69.43     11.57 o 
  -8  -4   7     2869.21     2943.40     75.36 o 
  -7  -4   7        7.75        9.36      7.64 o 
  -6  -4   7      299.82      289.46     15.75 o 
  -5  -4   7     1113.26     1087.45     31.75 o 
  -4  -4   7     4669.90     4667.90    116.42 o 
  -3  -4   7      200.37      219.78     11.82 o 
  -2  -4   7     6184.85     5938.62    127.94 o 
  -1  -4   7     4284.11     4532.60     81.07 o 
   0  -4   7     2162.64     2397.04     57.28 o 
   1  -4   7     1617.26     1676.60     42.66 o 
   2  -4   7     4307.13     4115.40     93.65 o 
   3  -4   7     1049.66      996.30     40.01 o 
   4  -4   7      813.09      693.15     24.92 o 
   5  -4   7        9.31       12.16      5.04 o 
   6  -4   7      119.54      127.98     10.64 o 
   7  -4   7      178.44      190.20     19.02 o 
   8  -4   7       27.81       30.83     11.81 o 
   9  -4   7       30.32       34.76     11.81 o 
 -10  -3   7        4.48       -9.90     18.36 o 
  -9  -3   7       49.25       37.53      9.24 o 
  -8  -3   7      915.38      921.13     40.99 o 
  -7  -3   7     1155.21     1096.71     34.55 o 
  -6  -3   7      527.46      540.08     20.63 o 
  -5  -3   7      183.89      161.05     22.63 o 
  -4  -3   7     3380.60     3377.69     62.15 o 
  -3  -3   7       46.19       42.37      6.89 o 
  -2  -3   7    26374.42    25913.16    539.95 o 
  -1  -3   7     1756.60     1827.21    125.40 o 
   0  -3   7      778.86      849.89     17.86 o 
   1  -3   7     3401.38     3846.93     86.71 o 
   2  -3   7    10323.42    10241.35    218.83 o 
   3  -3   7     3147.26     3120.86     57.85 o 
   4  -3   7     2062.55     2114.71     40.98 o 
   5  -3   7      714.94      703.57     17.64 o 
   6  -3   7       16.78       14.34      4.85 o 
   7  -3   7      678.32      694.50     24.19 o 
   8  -3   7      152.52      123.31     17.71 o 
   9  -3   7      246.05      277.44     24.27 o 
 -10  -2   7        3.35       -5.41      6.62 o 
  -9  -2   7      119.66      122.00     13.21 o 
  -8  -2   7      112.67      118.08     12.52 o 
  -7  -2   7      655.64      668.54     24.81 o 
  -6  -2   7       97.54       98.30      9.28 o 
  -5  -2   7        7.93        2.62      4.17 o 
  -4  -2   7      412.02      428.02     16.00 o 
  -3  -2   7      165.39      147.90      5.42 o 
  -2  -2   7     8954.54     8165.01    316.19 o 
  -1  -2   7      678.17      717.93     19.93 o 
   0  -2   7     1693.30     1624.95    179.39 o 
   1  -2   7      138.80      159.25      8.31 o 
   2  -2   7    10468.23    10619.16    290.89 o 
   3  -2   7     2962.34     3065.83     56.04 o 
   4  -2   7     6148.92     5902.75    129.06 o 
   5  -2   7     1133.54     1080.88     23.85 o 
   6  -2   7      111.06      111.64      7.04 o 
   7  -2   7      876.26      831.39     26.85 o 
   8  -2   7      726.88      730.01     38.70 o 
   9  -2   7      644.39      666.39     37.39 o 
 -10  -1   7        1.71       14.22      7.38 o 
  -9  -1   7      660.17      669.95     27.59 o 
  -8  -1   7       13.64        0.98      8.20 o 
  -7  -1   7      186.03      180.24     13.68 o 
  -6  -1   7        0.10       -1.97      4.17 o 
  -5  -1   7        4.78        8.46      7.54 o 
  -4  -1   7        7.06        6.67      3.92 o 
  -3  -1   7     7820.34     8088.11    139.86 o 
  -2  -1   7       20.14       13.61      6.30 o 
  -1  -1   7      279.70      251.24      9.96 o 
   0  -1   7       55.88       92.23      8.20 o 
   1  -1   7        5.78        5.50      2.78 o 
   3  -1   7      771.29      769.58     21.38 o 
   4  -1   7     1581.30     1422.59    110.52 o 
   5  -1   7        0.98       -1.63      2.47 o 
   6  -1   7      790.03      739.74     18.15 o 
   7  -1   7      165.07      154.78     11.36 o 
   8  -1   7     1069.69     1062.74     32.92 o 
   9  -1   7      163.29      188.76     13.68 o 
 -10   0   7       34.20       41.82      9.50 o 
  -9   0   7      754.55      819.63     31.03 o 
  -8   0   7      115.67      135.20     21.64 o 
  -7   0   7     1602.89     1488.61     42.17 o 
  -6   0   7       19.02        3.36      3.61 o 
  -5   0   7      310.09      285.63     15.74 o 
  -4   0   7      227.58      193.25      7.16 o 
  -3   0   7    16192.16    16174.68    338.78 o 
  -2   0   7      915.19      821.33     21.74 o 
  -1   0   7      371.21      324.28     11.36 o 
   0   0   7        5.86       17.30      6.56 o 
   1   0   7     2550.41     2418.93     74.77 o 
   3   0   7     6850.85     6930.54    148.24 o 
   4   0   7        4.77        5.25      2.99 o 
   5   0   7       13.76       14.85      2.95 o 
   6   0   7      799.25      791.41     24.99 o 
   7   0   7       40.60       42.27     10.17 o 
   8   0   7      539.24      557.41     21.64 o 
   9   0   7       80.81       89.80     10.17 o 
  10   0   7       54.95       62.97     14.43 o 
 -10   1   7       79.46       83.60     12.28 o 
  -9   1   7       38.91       36.54     17.38 o 
  -8   1   7      335.19      321.95     18.02 o 
  -7   1   7     2887.91     2816.22     69.77 o 
  -5   1   7       90.49       78.93      5.14 o 
  -4   1   7      155.62      137.88      5.87 o 
  -3   1   7     8965.81     8710.15    185.05 o 
  -2   1   7      218.36      198.50     11.15 o 
  -1   1   7     1234.41     1422.05     91.82 o 
   0   1   7       66.02      100.05      5.98 o 
   1   1   7     1917.18     1900.77     59.03 o 
   2   1   7     2449.15     2367.11     70.84 o 
   3   1   7     5911.45     5861.37    125.43 o 
   4   1   7      121.08      138.42      6.01 o 
   5   1   7       27.47       23.41      2.81 o 
   6   1   7      639.52      651.73     22.40 o 
   7   1   7      688.13      686.71     24.06 o 
   8   1   7      679.44      707.32     25.27 o 
   9   1   7      261.08      333.89     20.33 o 
  10   1   7        0.63       -2.62      8.53 o 
  11   1   7        0.00       -9.84      9.84 o 
 -10   2   7       45.98       32.50     11.15 o 
  -9   2   7      186.13      189.43     15.75 o 
  -8   2   7      307.02      298.70     23.94 o 
  -7   2   7     1080.95     1100.76     34.28 o 
  -6   2   7      195.07      166.00     11.57 o 
  -5   2   7       55.21       57.52      4.77 o 
  -4   2   7     1008.90      997.45     23.23 o 
  -3   2   7     3119.70     3035.99     67.71 o 
  -2   2   7      381.17      381.30     14.43 o 
  -1   2   7     4786.96     4202.58    602.76 o 
   0   2   7      283.38      312.86     13.77 o 
   1   2   7       95.65      101.77      5.34 o 
   2   2   7     1442.68     1398.13     32.40 o 
   3   2   7    10376.48    10025.30    306.96 o 
   4   2   7      258.79      271.54     19.68 o 
   5   2   7      331.34      274.16     22.96 o 
   6   2   7      347.93      304.90     15.28 o 
   7   2   7      708.43      669.83     24.32 o 
   8   2   7     1137.09     1186.63     36.40 o 
   9   2   7      278.85      312.06     31.81 o 
  10   2   7        3.93        9.84      9.84 o 
  11   2   7        3.23        2.62     11.81 o 
 -10   3   7       80.15       80.77     12.03 o 
  -9   3   7      285.68      281.32     17.55 o 
  -8   3   7      211.11      194.33     14.56 o 
  -7   3   7       79.31       83.59      9.96 o 
  -6   3   7      840.43      812.71     27.06 o 
  -5   3   7        0.26        0.66      5.90 o 
  -3   3   7       24.50       19.33      4.10 o 
  -2   3   7     1605.51     1550.55     61.33 o 
  -1   3   7     2927.38     2931.10     65.15 o 
   0   3   7     2494.35     2632.17     58.39 o 
   1   3   7      470.65      437.85     12.42 o 
   2   3   7      667.89      646.17     16.39 o 
   3   3   7     8579.17     9344.48    285.97 o 
   4   3   7        6.34        0.00      6.56 o 
   5   3   7      604.01      616.54     32.14 o 
   6   3   7       13.58       20.73      6.55 o 
   7   3   7      211.83      233.73     15.41 o 
   8   3   7      338.91      348.80     24.92 o 
   9   3   7      463.08      461.75     30.17 o 
  10   3   7       40.47       33.45     13.12 o 
  11   3   7       17.12       20.33     13.77 o 
 -10   4   7      171.28      163.97     22.30 o 
  -9   4   7       83.57       65.59     16.40 o 
  -8   4   7      171.28      147.58     19.02 o 
  -7   4   7        5.43       -8.53      8.53 o 
  -6   4   7      301.90      347.62     22.96 o 
  -5   4   7       48.45       53.13     11.15 o 
  -3   4   7     1753.76     1916.51     65.59 o 
  -2   4   7     1551.71     1651.09     40.34 o 
  -1   4   7      407.89      424.04     13.91 o 
   0   4   7      746.30      827.55     21.74 o 
   1   4   7      314.75      273.54     39.03 o 
   2   4   7     3283.34     3278.98     71.73 o 
   3   4   7        0.50       -1.71      1.81 o 
   4   4   7     1239.03     1295.39     48.54 o 
   5   4   7      243.62      259.73     20.33 o 
   6   4   7       64.19       61.65     13.12 o 
   7   4   7      238.03      227.99     14.97 o 
   8   4   7      151.42      143.71     13.43 o 
   9   4   7      193.06      200.70     20.99 o 
  10   4   7        0.32        1.31      9.84 o 
  11   4   7       43.96       20.99     13.77 o 
  -9   5   7       48.25       32.79     13.12 o 
  -8   5   7      115.09      104.94     17.05 o 
  -7   5   7        0.19       -7.21      9.18 o 
  -6   5   7      445.41      461.09     27.55 o 
  -5   5   7        0.83       -5.90      5.90 o 
  -3   5   7       18.46        6.56      7.21 o 
  -2   5   7      635.17      617.85     27.55 o 
  -1   5   7        1.22        2.27      2.99 o 
   0   5   7      687.37      705.80     39.68 o 
   2   5   7     2317.18     2378.10     78.05 o 
   3   5   7      359.87      350.88     12.13 o 
   4   5   7     1169.97     1103.47     26.94 o 
   5   5   7      132.07      160.69     16.40 o 
   6   5   7        8.86        3.28      9.84 o 
   7   5   7     1011.18     1023.74     33.16 o 
   8   5   7      215.24      187.88     14.81 o 
   9   5   7        3.57       -6.56      9.18 o 
  10   5   7       85.72       68.87     16.40 o 
  -9   6   7       96.72       93.79     19.02 o 
  -8   6   7       15.63       10.49     11.81 o 
  -7   6   7       30.72       43.29     13.12 o 
  -6   6   7      825.34      869.06     41.98 o 
  -5   6   7      366.86      370.58     24.92 o 
  -4   6   7      171.39      193.49     17.71 o 
  -3   6   7      163.69      154.79     15.74 o 
  -2   6   7     1021.80      957.60     39.35 o 
  -1   6   7      232.81      230.87     15.74 o 
   0   6   7     2238.49     2201.23     53.03 o 
   1   6   7        3.75       -0.98      1.81 o 
   2   6   7      663.67      685.95     37.06 o 
   3   6   7     1341.10     1250.65     32.03 o 
   4   6   7      180.96      192.70     10.82 o 
   5   6   7       37.01       53.13     10.49 o 
   6   6   7      248.31      231.53     20.99 o 
   7   6   7     1093.75     1056.12     34.09 o 
   8   6   7        7.03       -1.03      7.87 o 
   9   6   7        0.39       10.49      9.84 o 
  10   6   7       92.70       76.08     16.40 o 
  -8   7   7       44.41       53.78     15.09 o 
  -7   7   7       24.45       17.71     11.15 o 
  -6   7   7      368.58      408.62     28.20 o 
  -5   7   7      478.38      491.26     29.52 o 
  -4   7   7      412.19      385.66     24.92 o 
  -3   7   7      180.77      200.05     17.05 o 
  -2   7   7       19.34       24.27      8.53 o 
  -1   7   7      368.98      329.91     20.99 o 
   2   7   7       20.65       17.97      5.58 o 
   3   7   7      948.29      916.71     26.33 o 
   4   7   7      343.48      347.63     13.71 o 
   5   7   7        2.82        7.87      8.53 o 
   6   7   7     1487.37     1525.60     59.69 o 
   7   7   7      141.92      136.43     18.36 o 
   8   7   7       11.69       -0.35      8.35 o 
   9   7   7      153.53      142.98     20.33 o 
  10   7   7       52.65       41.32     15.09 o 
  -7   8   7      108.02      112.81     18.36 o 
  -6   8   7      173.73      185.62     20.99 o 
  -5   8   7      295.94      313.52     25.58 o 
  -4   8   7        3.61       -9.18      9.18 o 
  -3   8   7      558.68      557.51     30.83 o 
  -2   8   7        0.25       -3.28      6.56 o 
  -1   8   7      101.21       89.20     13.12 o 
   0   8   7      225.58      243.67     18.04 o 
   1   8   7     1112.72     1104.78     32.17 o 
   2   8   7       44.01       41.72      6.96 o 
   3   8   7        1.93       -1.62      4.39 o 
   4   8   7       15.19       15.09      8.53 o 
   5   8   7        2.85        2.62      7.21 o 
   6   8   7      466.32      489.95     28.20 o 
   7   8   7       75.96       45.26     13.77 o 
   8   8   7       20.00       -9.18     10.49 o 
   9   8   7       40.19       36.73     14.43 o 
  -7   9   7      250.46      263.01     26.24 o 
  -6   9   7       58.81       80.67     17.05 o 
  -5   9   7      326.72      341.72     26.24 o 
  -4   9   7      172.50      174.47     19.68 o 
  -3   9   7      401.64      406.00     27.55 o 
  -2   9   7       74.40       76.74     14.43 o 
  -1   9   7      463.75      458.47     26.89 o 
   0   9   7      756.54      760.24     34.11 o 
   1   9   7      284.15      282.58     14.82 o 
   2   9   7       84.15       82.67      9.24 o 
   3   9   7       46.32       41.50      9.18 o 
   4   9   7        5.59        0.00      7.21 o 
   5   9   7       27.15       34.11     11.15 o 
   6   9   7      123.06      106.91     15.74 o 
   7   9   7       62.95       49.19     13.77 o 
   8   9   7        1.68        0.66      9.84 o 
   9   9   7       10.75       -4.59     10.49 o 
  -6  10   7       11.07      -10.49     11.15 o 
  -5  10   7      364.29      410.59     30.83 o 
  -4  10   7        4.45       11.81     11.81 o 
  -3  10   7      111.01      110.85     18.36 o 
  -2  10   7      235.80      236.12     22.96 o 
  -1  10   7      690.72      621.78     33.45 o 
   0  10   7      333.87      312.86     24.27 o 
   1  10   7     1030.76     1050.68     33.77 o 
   2  10   7      569.52      579.86     22.67 o 
   3  10   7        7.99        9.55      7.87 o 
   4  10   7      192.74      195.46     19.68 o 
   5  10   7      380.38      399.44     28.20 o 
   6  10   7      378.50      357.46     26.89 o 
   7  10   7        0.04       -9.18      9.84 o 
   8  10   7       14.68       17.05     11.81 o 
  -5  11   7       90.89      105.60     19.68 o 
  -4  11   7      111.81      139.70     21.64 o 
  -3  11   7       46.50       51.16     14.43 o 
  -2  11   7      168.51      192.18     22.30 o 
  -1  11   7       88.03       79.36     15.74 o 
   0  11   7       57.42       56.50     14.10 o 
   1  11   7     1164.97     1226.56     38.88 o 
   2  11   7      119.12      105.89     11.77 o 
   3  11   7        0.18        0.00      8.53 o 
   4  11   7      252.71      259.73     22.96 o 
   5  11   7      529.44      592.27     36.07 o 
   6  11   7      196.07      248.58     25.58 o 
  -3  12   7       65.31       72.15     17.05 o 
  -2  12   7        0.29       -9.84      9.84 o 
  -1  12   7       15.00       14.43     11.81 o 
   0  12   7      144.66      116.56     13.43 o 
   1  12   7      299.95      283.03     19.35 o 
   2  12   7       23.13       18.36      7.88 o 
   3  12   7        1.36       -9.18      9.18 o 
   4  12   7       80.32       80.02     15.74 o 
   5  12   7      174.99      214.48     23.61 o 
   6  12   7        7.27        3.94     12.46 o 
  -1  13   7       20.85        3.94     12.46 o 
   0  13   7       49.55       30.17     14.43 o 
   1  13   7       65.62       63.62     15.74 o 
   2  13   7      154.53      141.02     19.68 o 
  -5 -11   8       16.23       15.09     12.46 o 
  -4 -11   8       35.53       34.76     14.43 o 
  -3 -11   8      155.01      116.09     20.33 o 
  -2 -11   8       56.86       73.46     17.71 o 
  -1 -11   8      174.50      169.22     23.61 o 
   0 -11   8       69.95       83.95     18.36 o 
   1 -11   8      294.18      266.95     27.55 o 
   2 -11   8       57.31       64.93     17.05 o 
  -6 -10   8       19.19       13.12     11.81 o 
  -5 -10   8       31.88       37.39     14.43 o 
  -4 -10   8      180.18      187.58     24.27 o 
  -3 -10   8       84.38       81.33     17.05 o 
  -2 -10   8       90.66       84.61     17.71 o 
  -1 -10   8       17.36       14.43     11.81 o 
   0 -10   8      203.65      200.05     22.96 o 
   1 -10   8       15.61       24.92     12.46 o 
   2 -10   8        2.82       -2.62     10.49 o 
   3 -10   8      105.86       97.07     18.36 o 
   4 -10   8       80.60       99.70     19.02 o 
  -7  -9   8       68.77       86.58     19.02 o 
  -6  -9   8        8.76       -7.87      9.84 o 
  -5  -9   8       17.87        4.59      9.18 o 
  -4  -9   8      574.14      621.78     38.04 o 
  -3  -9   8      126.94      128.55     19.68 o 
  -2  -9   8       12.92       -5.90      8.53 o 
  -1  -9   8      231.94      193.49     20.99 o 
   0  -9   8        1.88       -4.59      7.87 o 
   1  -9   8       53.09       62.31     14.43 o 
   2  -9   8      209.88      195.46     22.30 o 
   3  -9   8      258.54      274.16     24.92 o 
   4  -9   8      212.28      221.04     22.96 o 
   5  -9   8       11.77       13.77     11.15 o 
  -8  -8   8      705.09      788.24     32.23 o 
  -7  -8   8        6.13       15.28      8.57 o 
  -6  -8   8      287.00      299.02     27.88 o 
  -5  -8   8      260.17      277.44     24.92 o 
  -4  -8   8     1262.64     1248.16     56.41 o 
  -3  -8   8       15.85       47.88     14.43 o 
  -2  -8   8     1919.15     1875.19     74.77 o 
  -1  -8   8      851.07      811.99     41.98 o 
   0  -8   8       12.10        2.62      9.18 o 
   1  -8   8      129.14      125.93     17.71 o 
   2  -8   8      911.64      954.32     46.57 o 
   3  -8   8      391.26      345.65     26.89 o 
   4  -8   8       76.47       59.03     14.43 o 
   5  -8   8       40.53       19.02      9.84 o 
   6  -8   8       38.50       40.67     13.12 o 
  -9  -7   8       22.07       38.13     10.55 o 
  -8  -7   8      235.55      261.68     18.74 o 
  -7  -7   8      169.64      185.10     15.75 o 
  -6  -7   8      171.72      194.66     17.71 o 
  -5  -7   8        5.15       -3.94      7.54 o 
  -4  -7   8     1561.14     1566.59     42.86 o 
  -3  -7   8       62.50       60.34     13.12 o 
  -2  -7   8     4528.96     4478.43    148.89 o 
  -1  -7   8      264.34      285.97     22.96 o 
   0  -7   8      994.97      947.76     44.60 o 
   1  -7   8      873.63      889.18     30.14 o 
   2  -7   8     2390.22     2293.73     60.49 o 
   3  -7   8      596.12      620.26     25.27 o 
   4  -7   8      785.80      725.64     27.78 o 
   5  -7   8      434.65      372.46     19.41 o 
   6  -7   8       37.39       27.25      8.11 o 
   7  -7   8      182.87      166.94     15.41 o 
  -9  -6   8      134.92      145.82     15.49 o 
  -8  -6   8       90.29      110.07     13.16 o 
  -7  -6   8       92.27       87.79     11.48 o 
  -6  -6   8        0.84       -3.40      5.04 o 
  -5  -6   8       82.80       92.50      9.84 o 
  -4  -6   8      438.59      432.48     17.80 o 
  -3  -6   8       14.31       16.01      4.85 o 
  -2  -6   8      941.18      954.98     34.11 o 
   0  -6   8     1116.32     1089.40     32.69 o 
   1  -6   8        9.74       10.98      8.85 o 
   2  -6   8     2858.35     2814.61     69.77 o 
   3  -6   8      405.89      429.50     19.46 o 
   4  -6   8     2133.52     2020.56     69.85 o 
   5  -6   8      119.68      126.57     16.07 o 
   6  -6   8      368.87      318.35     17.74 o 
   7  -6   8      266.81      268.09     16.99 o 
   8  -6   8       54.38       40.67     13.77 o 
 -10  -5   8        0.35       -2.74      7.56 o 
  -9  -5   8      818.31      845.99     50.18 o 
  -8  -5   8       77.19       76.69     21.32 o 
  -7  -5   8      130.93      132.34     15.74 o 
  -6  -5   8       16.76        3.73     11.15 o 
  -5  -5   8        1.67        2.34      6.56 o 
  -4  -5   8      218.77      250.39     13.82 o 
  -3  -5   8     1784.46     1818.39     45.54 o 
  -1  -5   8       36.18       38.45     11.07 o 
   0  -5   8       33.88       27.82      5.51 o 
   1  -5   8     1502.01     1517.40     77.07 o 
   2  -5   8     1378.45     1415.05     39.17 o 
   3  -5   8       50.23       42.83      7.38 o 
   4  -5   8       96.92      109.43     10.49 o 
   5  -5   8       77.14       73.70      9.14 o 
   6  -5   8      656.65      673.80     33.45 o 
   7  -5   8        0.07        1.14      6.25 o 
   8  -5   8      151.64      154.13     20.99 o 
   9  -5   8      126.65      126.59     20.33 o 
 -10  -4   8        0.04       -4.13      7.18 o 
  -9  -4   8      963.94     1026.16     36.85 o 
  -8  -4   8       73.19       78.70     12.79 o 
  -7  -4   8     1893.89     1934.11     52.87 o 
  -6  -4   8      218.69      209.09     13.89 o 
  -5  -4   8       18.65       25.17      6.25 o 
  -4  -4   8      871.69      836.16     47.55 o 
  -3  -4   8    15170.96    14689.46    307.94 o 
  -2  -4   8     2223.38     2186.55     50.74 o 
  -1  -4   8        1.71        2.14      3.44 o 
   0  -4   8       70.37       58.13      6.71 o 
   1  -4   8      521.47      546.66     19.24 o 
   2  -4   8     2902.19     2751.09     65.84 o 
   3  -4   8     1461.55     1492.15     55.09 o 
   4  -4   8       72.91       95.00     12.13 o 
   5  -4   8       76.65       71.49      8.31 o 
   6  -4   8      355.11      366.82     16.62 o 
   7  -4   8       81.89       68.21     13.77 o 
   8  -4   8      323.52      335.82     26.89 o 
   9  -4   8        3.78       22.96     11.15 o 
 -10  -3   8        9.24        7.69      7.38 o 
  -9  -3   8       96.75       87.65     12.28 o 
  -8  -3   8      683.47      694.08     27.78 o 
  -7  -3   8     3171.38     3120.19     76.99 o 
  -6  -3   8       16.38        6.79     10.82 o 
  -5  -3   8      528.06      529.52     21.97 o 
  -4  -3   8      178.20      158.71     26.56 o 
  -3  -3   8    16671.76    15730.45    269.47 o 
  -2  -3   8      376.56      376.23     14.00 o 
  -1  -3   8     4615.58     4730.33    104.82 o 
   0  -3   8     1938.43     2112.97     50.78 o 
   1  -3   8     1605.90     1807.18     51.49 o 
   2  -3   8     4923.98     4788.57    107.09 o 
   3  -3   8     9124.06     9363.58    249.24 o 
   4  -3   8     1087.22     1052.26     27.57 o 
   5  -3   8       50.44       48.93      7.09 o 
   6  -3   8      401.98      398.60     19.68 o 
   7  -3   8      270.23      252.52     22.30 o 
   8  -3   8      698.59      756.24     40.67 o 
   9  -3   8      115.28      125.93     18.36 o 
 -10  -2   8       52.17       49.26     10.37 o 
  -9  -2   8       62.62       58.90     10.43 o 
  -8  -2   8      442.39      438.77     21.10 o 
  -7  -2   8      311.98      291.11     16.42 o 
  -6  -2   8      290.04      285.89     14.82 o 
  -5  -2   8      289.13      296.72     14.14 o 
  -4  -2   8     1394.26     1419.64     28.55 o 
  -3  -2   8     2863.65     2844.11     63.52 o 
  -2  -2   8     2858.61     2925.40     53.87 o 
  -1  -2   8     6010.80     6112.25    186.27 o 
   0  -2   8      941.11     1092.65     28.52 o 
   1  -2   8     3482.47     3898.47    107.24 o 
   2  -2   8      173.11      181.11     10.49 o 
   3  -2   8    10947.23    10850.65    187.07 o 
   4  -2   8      261.68      247.62     11.82 o 
   5  -2   8     1279.07     1269.94     27.22 o 
   6  -2   8      770.80      764.34     19.18 o 
   7  -2   8      846.83      828.39     40.01 o 
   8  -2   8      721.78      778.54     40.67 o 
   9  -2   8      387.75      419.77     29.52 o 
 -10  -1   8      107.24      116.17     18.04 o 
  -9  -1   8       37.13       41.59      9.71 o 
  -8  -1   8      384.60      395.15     20.17 o 
  -7  -1   8        6.63       -2.98      5.98 o 
  -6  -1   8      650.99      650.62     23.42 o 
  -5  -1   8      147.20      146.80     10.67 o 
  -4  -1   8     1477.88     1465.93     38.02 o 
  -3  -1   8      450.39      490.05     11.30 o 
  -2  -1   8     2437.19     2342.16     43.79 o 
  -1  -1   8      313.50      264.67     10.67 o 
   0  -1   8      185.47      179.10      8.96 o 
   1  -1   8     2694.18     2831.42     64.17 o 
   2  -1   8     1016.04     1105.78     28.85 o 
   4  -1   8      702.07      728.49     24.60 o 
   5  -1   8     1446.50     1324.86     41.44 o 
   6  -1   8      274.55      250.55      9.74 o 
   7  -1   8      526.33      515.66     27.55 o 
   8  -1   8       31.46       29.94      6.96 o 
   9  -1   8      352.73      352.21     26.24 o 
 -10   0   8      104.08      117.77     13.68 o 
  -9   0   8       33.18       36.02      9.03 o 
  -8   0   8      942.86      954.53     38.04 o 
  -7   0   8      144.61      122.95     16.40 o 
  -6   0   8      251.36      241.39     13.68 o 
  -5   0   8        0.60        2.95      4.17 o 
  -4   0   8     1371.49     1259.87     26.02 o 
  -3   0   8      794.54      748.55     17.20 o 
  -2   0   8     3299.50     3382.97     75.13 o 
  -1   0   8       40.98       58.28      5.78 o 
   1   0   8     2445.45     2396.58     54.84 o 
   2   0   8     1466.92     1353.76     43.94 o 
   3   0   8     1261.36     1168.41     29.46 o 
   4   0   8     1488.97     1505.91     36.85 o 
   5   0   8       42.91       42.86      4.38 o 
   6   0   8       53.32       46.57      7.09 o 
   7   0   8      658.75      710.89     24.53 o 
   8   0   8      150.86      166.37     12.50 o 
   9   0   8      109.11      142.26     15.74 o 
  10   0   8       14.78       13.12     11.15 o 
 -10   1   8        7.37        3.53     13.77 o 
  -9   1   8      188.05      194.98     16.21 o 
  -8   1   8      695.76      671.05     55.75 o 
  -7   1   8       24.25       20.00      7.42 o 
  -6   1   8      628.63      618.09     22.49 o 
  -5   1   8      182.16      185.62      7.93 o 
  -4   1   8     2249.77     2146.52     50.13 o 
  -3   1   8      130.64       99.00      6.43 o 
  -2   1   8     9077.49     9553.50    202.20 o 
  -1   1   8     1465.70     1467.71     45.58 o 
   0   1   8       77.24       81.99      7.87 o 
   1   1   8     3194.77     3213.77    110.19 o 
   3   1   8     1408.42     1328.32     32.15 o 
   4   1   8     1500.97     1449.87     34.67 o 
   5   1   8        0.63        0.00      9.84 o 
   6   1   8       43.35       49.57      7.56 o 
   7   1   8     1784.01     1751.39     47.06 o 
   8   1   8      183.10      192.63     13.89 o 
   9   1   8        1.83       11.78     14.10 o 
  10   1   8      138.48      139.70     19.02 o 
 -10   2   8       19.08       24.32      8.96 o 
  -9   2   8      181.22      162.63     16.73 o 
  -8   2   8        0.10       -5.78      5.78 o 
  -7   2   8       58.91       49.05      8.50 o 
  -6   2   8     1352.71     1264.44     39.03 o 
  -5   2   8      324.13      270.02     11.48 o 
  -3   2   8       36.16       31.17      9.84 o 
  -2   2   8     3575.82     3621.83    112.81 o 
  -1   2   8      583.25      579.15     22.96 o 
   0   2   8     2310.16     2324.39     52.38 o 
   1   2   8      895.48     1008.22     24.93 o 
   2   2   8     7779.90     7834.62    228.91 o 
   3   2   8     1001.56      864.46     36.73 o 
   4   2   8     1583.27     1525.60     57.72 o 
   5   2   8       97.48       79.36     14.43 o 
   6   2   8       26.23       42.13      8.01 o 
   7   2   8     2444.38     2360.84     60.51 o 
   8   2   8      212.32      210.37     36.40 o 
   9   2   8       41.35       55.29     17.38 o 
  10   2   8      121.29      114.13     18.36 o 
 -10   3   8        3.73       -0.98      7.88 o 
  -9   3   8       59.59       69.58     11.13 o 
  -8   3   8      225.38      215.54     15.02 o 
  -7   3   8        0.56       -4.59      7.21 o 
  -6   3   8      945.15      911.03     40.01 o 
  -5   3   8      511.04      474.87     20.99 o 
  -3   3   8      958.78      924.39     25.03 o 
  -2   3   8      259.65      295.11     10.89 o 
  -1   3   8       64.49       98.66      6.49 o 
   0   3   8     3697.35     4015.50     87.38 o 
   1   3   8     1093.25     1106.91     26.79 o 
   2   3   8      696.62      719.45     18.59 o 
   3   3   8      245.28      317.45     19.68 o 
   4   3   8      906.46      859.22     37.39 o 
   5   3   8       72.48       77.40     13.77 o 
   6   3   8      867.91      812.65     40.67 o 
   7   3   8      423.22      392.57     30.17 o 
   8   3   8      317.82      317.85     17.55 o 
   9   3   8      116.22      111.26     13.12 o 
  10   3   8       81.49       80.67     17.05 o 
  -9   4   8       52.64       53.78     14.43 o 
  -8   4   8       53.17       46.57     13.12 o 
  -7   4   8       52.85       49.85     12.46 o 
  -6   4   8      263.06      314.17     22.30 o 
  -5   4   8     1101.39     1132.07     46.57 o 
  -3   4   8      271.86      277.73     11.82 o 
  -2   4   8      518.92      558.79     17.39 o 
  -1   4   8      582.12      561.34     16.92 o 
   0   4   8      756.45      810.32     21.74 o 
   1   4   8     2908.74     3300.90     73.17 o 
   2   4   8      683.15      753.99     24.27 o 
   3   4   8      426.79      389.20     18.69 o 
   4   4   8      209.91      181.03     16.40 o 
   5   4   8       86.58       96.42     14.43 o 
   6   4   8     1713.83     1471.82     59.03 o 
   7   4   8      147.94      153.77     13.35 o 
   8   4   8       64.19       69.82     10.55 o 
   9   4   8       23.22       15.09     10.49 o 
  10   4   8       76.17       82.64     17.05 o 
  -9   5   8       86.47       88.55     17.71 o 
  -8   5   8       65.14       58.37     14.43 o 
  -7   5   8      453.98      448.63     28.86 o 
  -6   5   8       65.11       62.97     13.12 o 
  -5   5   8     1286.93     1336.05     53.13 o 
  -4   5   8      498.58      436.17     24.27 o 
  -3   5   8       64.82       68.21     11.15 o 
  -2   5   8      404.55      416.14     15.53 o 
  -1   5   8      936.60      909.46     25.25 o 
   0   5   8      774.64      806.84     22.67 o 
   1   5   8      679.19      637.78     18.21 o 
   2   5   8      974.53      907.14     26.89 o 
   3   5   8        3.94        0.22      2.35 o 
   4   5   8       17.87       15.74      7.21 o 
   5   5   8      146.26      165.28     17.71 o 
   6   5   8      468.00      455.19     28.20 o 
   7   5   8        1.08       -5.90      6.55 o 
   8   5   8        3.61       -2.21      6.83 o 
   9   5   8      196.89      208.57     22.30 o 
  10   5   8       23.58       19.68     12.46 o 
  -9   6   8        3.53      -11.15     11.15 o 
  -8   6   8       67.95       75.43     16.40 o 
  -7   6   8      187.72      181.68     19.68 o 
  -6   6   8        6.82        6.56     10.49 o 
  -5   6   8      557.68      582.43     31.48 o 
  -4   6   8        7.28        2.62      7.87 o 
  -3   6   8       29.51       54.44     10.49 o 
  -2   6   8     2160.76     2134.73     52.85 o 
  -1   6   8     1687.32     1707.15     43.32 o 
   0   6   8      236.56      210.17     11.02 o 
   1   6   8     1210.87     1244.88     43.94 o 
   2   6   8     2794.80     2825.28     64.81 o 
   3   6   8       60.89       46.89      5.34 o 
   4   6   8      223.99      259.73     18.36 o 
   5   6   8     1571.33     1511.83     57.72 o 
   6   6   8      484.50      508.97     30.83 o 
   7   6   8       75.61       67.56     16.40 o 
   8   6   8       95.52       79.66     11.57 o 
   9   6   8       18.89       21.64     10.49 o 
  10   6   8       12.80        4.59     11.81 o 
  -8   7   8       30.89       37.39     14.43 o 
  -7   7   8        8.39        2.62      9.84 o 
  -6   7   8        3.49        1.97      9.84 o 
  -5   7   8      437.67      427.64     28.20 o 
  -4   7   8      796.26      829.70     39.35 o 
  -3   7   8        3.42        0.66      7.21 o 
  -2   7   8     1461.40     1338.02     51.82 o 
  -1   7   8      348.11      343.39     15.02 o 
   0   7   8       42.21       46.99     12.13 o 
   2   7   8      245.53      241.64     22.63 o 
   3   7   8        8.70        4.49      6.89 o 
   4   7   8     1329.68     1301.29     51.16 o 
   5   7   8     1882.51     1889.62     69.52 o 
   6   7   8      520.50      539.14     30.83 o 
   7   7   8      139.58      135.11     19.68 o 
   8   7   8      446.50      450.01     22.20 o 
   9   7   8       17.66       15.09     11.81 o 
  10   7   8       60.26       80.67     17.71 o 
  -7   8   8       19.57       15.09     11.15 o 
  -6   8   8       10.37        5.90     10.49 o 
  -5   8   8      210.35      171.84     20.99 o 
  -4   8   8      551.59      577.18     32.79 o 
  -3   8   8        0.30        6.56      8.53 o 
  -2   8   8       52.64       29.52      9.18 o 
  -1   8   8       16.49       11.48      5.57 o 
   0   8   8      178.07      192.48     12.03 o 
   1   8   8      858.36      825.06     25.86 o 
   2   8   8      368.96      361.61     15.22 o 
   3   8   8      120.17      100.80     10.17 o 
   4   8   8      393.27      404.03     24.92 o 
   5   8   8      263.06      253.83     20.33 o 
   6   8   8        5.57        9.84      9.84 o 
   7   8   8      489.73      540.45     33.45 o 
   8   8   8       92.71       70.59     12.50 o 
   9   8   8        2.61       -6.56     10.49 o 
  -7   9   8        2.28        3.28     11.81 o 
  -6   9   8      266.08      277.44     26.89 o 
  -5   9   8       58.87       74.77     16.40 o 
  -4   9   8      288.91      265.64     22.96 o 
  -3   9   8      226.88      224.31     21.64 o 
  -2   9   8      285.50      284.00     22.30 o 
  -1   9   8      373.76      365.63     17.39 o 
   0   9   8      500.49      511.29     20.60 o 
   1   9   8      252.76      254.69     13.89 o 
   2   9   8      129.24      126.91     10.83 o 
   3   9   8       15.01       16.77      5.32 o 
   4   9   8        1.45        0.00      7.87 o 
   5   9   8      232.43      206.61     20.33 o 
   6   9   8      160.41      160.69     19.02 o 
   7   9   8      154.57      142.33     19.68 o 
   8   9   8        0.06       -7.21     10.49 o 
  -6  10   8      271.37      280.07     28.20 o 
  -5  10   8        0.01        3.94     12.46 o 
  -4  10   8      380.28      401.41     29.52 o 
  -3  10   8      410.69      455.19     30.17 o 
  -2  10   8      177.22      173.81     20.99 o 
  -1  10   8      215.46      220.88     15.07 o 
   0  10   8     1236.56     1295.25     39.35 o 
   1  10   8      439.76      435.54     19.88 o 
   2  10   8       16.30       11.59      7.18 o 
   3  10   8      396.68      347.62     25.58 o 
   4  10   8       64.01       81.99     14.43 o 
   5  10   8      431.78      475.52     31.48 o 
   6  10   8      133.36      133.15     18.36 o 
   7  10   8       80.02       69.52     16.40 o 
   8  10   8        5.86        0.00     11.15 o 
  -4  11   8      360.60      385.01     30.83 o 
  -3  11   8       15.84       19.02     11.15 o 
  -2  11   8       58.48       72.15     15.09 o 
  -1  11   8        0.28       -5.73      6.91 o 
   0  11   8      953.40      961.82     33.31 o 
   1  11   8      125.20      128.97     13.63 o 
   2  11   8      149.53      148.46     13.63 o 
   3  11   8      390.48      415.18     29.52 o 
   4  11   8       85.45       90.51     16.40 o 
   5  11   8      199.86      259.08     24.92 o 
   6  11   8      411.43      442.07     30.83 o 
   7  11   8      228.62      243.34     25.58 o 
  -3  12   8       77.41       79.36     17.05 o 
  -2  12   8        5.51        0.00     11.15 o 
  -1  12   8       31.76       20.66      8.31 o 
   0  12   8      153.30      128.41     13.89 o 
   1  12   8      105.09      121.95     13.68 o 
   2  12   8      420.82      440.60     25.58 o 
   3  12   8       40.40       41.32     13.12 o 
   4  12   8       21.79       30.83     11.81 o 
   5  12   8        0.45        8.53     12.46 o 
   6  12   8      521.07      606.04     38.70 o 
   0  13   8        0.88      -10.49     10.49 o 
   1  13   8      211.35      247.93     24.27 o 
  -4 -11   9      197.24      240.06     27.55 o 
  -3 -11   9        0.89       10.49     12.46 o 
  -2 -11   9      343.10      390.26     33.45 o 
  -1 -11   9       11.59       13.77     13.12 o 
   0 -11   9      347.86      353.53     31.48 o 
   1 -11   9       43.95       57.06     17.05 o 
   2 -11   9      147.83      125.93     21.64 o 
  -6 -10   9        1.39       -9.84      9.84 o 
  -5 -10   9       55.83       43.29     15.09 o 
  -4 -10   9       77.52       64.28     16.40 o 
  -3 -10   9       14.09       -0.66     11.15 o 
  -2 -10   9       89.06       83.30     18.36 o 
  -1 -10   9       33.03       30.83     13.12 o 
   0 -10   9       80.85      102.32     19.02 o 
   1 -10   9       50.54       38.04     13.12 o 
   2 -10   9      279.33      297.12     28.20 o 
   3 -10   9      155.90      180.37     23.61 o 
   4 -10   9      120.65      124.62     20.33 o 
  -7  -9   9       95.55       96.42     20.99 o 
  -6  -9   9       45.36       20.33     12.46 o 
  -5  -9   9       15.03       16.40     11.81 o 
  -4  -9   9       26.92       41.98     14.43 o 
  -3  -9   9      459.39      476.83     34.76 o 
  -2  -9   9      113.48      120.68     20.33 o 
  -1  -9   9      132.53      103.63     17.71 o 
   0  -9   9        1.97        3.94      9.18 o 
   1  -9   9      429.40      422.39     30.83 o 
   2  -9   9      265.30      278.75     26.24 o 
   3  -9   9       64.32       59.69     15.09 o 
   4  -9   9       16.57       15.09     11.15 o 
   5  -9   9        2.96       -5.90      9.18 o 
  -8  -8   9       55.75       72.20     17.71 o 
  -7  -8   9      723.34      779.20     45.91 o 
  -6  -8   9       63.09       77.40     17.05 o 
  -5  -8   9      115.04      108.22     18.36 o 
  -4  -8   9       29.89       53.13     14.43 o 
  -3  -8   9     3650.06     3724.15    131.18 o 
  -2  -8   9      439.81      465.68     33.45 o 
  -1  -8   9      101.24       68.21     15.09 o 
   0  -8   9      102.95       79.36     15.09 o 
   1  -8   9      454.87      441.74     20.87 o 
   2  -8   9      338.97      329.91     26.24 o 
   3  -8   9      193.34      171.68     14.82 o 
   4  -8   9      107.52       94.81     12.03 o 
   5  -8   9        6.85        3.79      7.21 o 
   6  -8   9       39.58       46.57     14.43 o 
  -9  -7   9       82.05       72.34     12.75 o 
  -8  -7   9      254.50      307.08     20.63 o 
  -7  -7   9      571.59      633.84     28.20 o 
  -6  -7   9       11.86        9.01     12.46 o 
  -5  -7   9      214.00      185.59     13.68 o 
  -4  -7   9        9.89       32.79     11.81 o 
  -3  -7   9     3826.17     3916.98    134.46 o 
  -1  -7   9     1880.29     1879.13     73.46 o 
   0  -7   9      331.34      325.32     24.27 o 
   1  -7   9      602.10      571.68     23.42 o 
   2  -7   9      461.42      462.63     21.53 o 
   3  -7   9     2441.78     2442.54     64.67 o 
   4  -7   9      564.44      527.48     23.13 o 
   5  -7   9       18.30       16.13      8.85 o 
   6  -7   9      103.54      104.16     12.42 o 
   7  -7   9       33.51       38.95     11.81 o 
  -9  -6   9       10.57       -5.46      7.18 o 
  -8  -6   9      219.91      232.77     24.27 o 
  -7  -6   9       13.98       -0.61      9.18 o 
  -6  -6   9       39.71       32.60      7.87 o 
  -5  -6   9      136.09      142.48     11.82 o 
  -4  -6   9       93.10       79.52      8.67 o 
  -3  -6   9      874.25      841.41     26.00 o 
  -2  -6   9      764.72      768.05     38.70 o 
  -1  -6   9     1172.36     1217.86     35.92 o 
   0  -6   9        0.45        0.19      4.72 o 
   1  -6   9     1247.85     1244.21     54.11 o 
   2  -6   9       77.51       81.25      9.96 o 
   3  -6   9     1659.42     1635.77     46.32 o 
   4  -6   9       18.69       12.42     13.12 o 
   5  -6   9      820.25      776.98     28.53 o 
   6  -6   9      211.06      182.38     14.09 o 
   7  -6   9      133.16      104.29     18.36 o 
   8  -6   9      155.09      135.77     20.99 o 
  -9  -5   9        2.77        7.68      8.67 o 
  -8  -5   9      637.41      639.50     44.93 o 
  -7  -5   9        8.46        6.09      6.56 o 
  -6  -5   9       72.28       60.54      8.96 o 
  -5  -5   9      146.86      130.86     11.48 o 
  -4  -5   9     2273.15     2181.50     54.84 o 
  -3  -5   9      955.15      939.80     30.50 o 
  -2  -5   9     1106.30     1089.38     28.85 o 
  -1  -5   9       72.83       54.53      6.91 o 
   0  -5   9       75.12       82.07      8.57 o 
   1  -5   9     2147.57     2037.16     71.49 o 
   2  -5   9      355.78      326.15     15.53 o 
   3  -5   9      289.59      274.32     14.35 o 
   4  -5   9      181.68      146.74     11.36 o 
   5  -5   9      772.45      754.54     26.79 o 
   6  -5   9       79.17       80.89     10.43 o 
   7  -5   9      432.00      436.17     31.48 o 
   8  -5   9        9.56       14.43     11.15 o 
 -10  -4   9       40.89       47.68     11.15 o 
  -9  -4   9       42.41       40.72     10.43 o 
  -8  -4   9     1769.72     1834.64     53.34 o 
  -7  -4   9       18.62       26.45      8.57 o 
  -6  -4   9      202.64      187.05     13.16 o 
  -5  -4   9        2.02        3.59      4.85 o 
  -4  -4   9     3148.09     2972.84     70.67 o 
  -3  -4   9      941.01      943.08     30.83 o 
  -2  -4   9     3005.63     3025.77     68.57 o 
  -1  -4   9      265.49      248.89     12.03 o 
   0  -4   9      206.26      253.19     12.50 o 
   1  -4   9     3066.52     3188.44     75.13 o 
   2  -4   9     2601.16     2634.04     64.20 o 
   3  -4   9     1045.76     1033.03     41.98 o 
   4  -4   9      352.19      336.79     15.49 o 
   5  -4   9        5.00       -0.80     13.45 o 
   6  -4   9       12.92       11.59      6.25 o 
   7  -4   9      557.91      543.73     34.11 o 
   8  -4   9       48.87       46.57     13.12 o 
   9  -4   9        0.20        9.18     10.49 o 
 -10  -3   9        0.11       -4.10      7.25 o 
  -9  -3   9      184.12      191.24     19.02 o 
  -8  -3   9      976.90      971.14     55.09 o 
  -7  -3   9       12.78       15.55     14.43 o 
  -6  -3   9      416.09      404.38     24.92 o 
  -5  -3   9      194.41      198.80     12.50 o 
  -4  -3   9      885.06      877.34     26.85 o 
  -3  -3   9        8.01       21.15      8.20 o 
  -2  -3   9    11399.03    11055.05    191.33 o 
  -1  -3   9       99.96      123.65      8.31 o 
   0  -3   9     1476.38     1477.80     38.03 o 
   1  -3   9      548.12      652.61     14.88 o 
   2  -3   9     6490.47     6523.61    114.43 o 
   3  -3   9     2225.72     2255.41     50.86 o 
   4  -3   9     1928.33     1878.13     48.54 o 
   5  -3   9        4.42       -1.45      4.39 o 
   6  -3   9      225.95      195.51     11.95 o 
   7  -3   9     1037.18     1025.81     48.54 o 
   8  -3   9      140.36      150.86     19.68 o 
   9  -3   9       75.73       78.05     15.74 o 
 -10  -2   9        2.38        1.31      6.96 o 
  -9  -2   9      127.85      136.57     16.40 o 
  -8  -2   9        0.31       -5.46      7.54 o 
  -7  -2   9      544.09      493.15     21.53 o 
  -6  -2   9      995.19      980.21     30.84 o 
  -5  -2   9      191.76      169.84     16.73 o 
  -4  -2   9      167.60      200.53      8.20 o 
  -3  -2   9     1297.70     1330.08     33.45 o 
  -2  -2   9     6585.38     6412.21    137.96 o 
  -1  -2   9        3.10       10.76      3.92 o 
   0  -2   9     1488.87     1524.29     71.82 o 
   1  -2   9        5.75        8.53      5.90 o 
   2  -2   9     4424.18     4402.89    162.99 o 
   3  -2   9       20.31       20.87      3.76 o 
   4  -2   9     3900.66     3788.07     86.55 o 
   5  -2   9      427.21      443.39     12.99 o 
   6  -2   9      156.66      161.11     10.72 o 
   7  -2   9      875.66      846.10     41.98 o 
   8  -2   9      372.67      367.30     26.89 o 
   9  -2   9      192.03      216.44     21.64 o 
 -10  -1   9        0.12       -0.10      6.25 o 
  -9  -1   9       79.36       79.34     11.36 o 
  -8  -1   9      137.15      141.46     13.45 o 
  -7  -1   9      286.07      296.36     16.68 o 
  -6  -1   9      293.00      273.47     15.30 o 
  -5  -1   9      195.24      174.32     11.13 o 
  -4  -1   9       36.85       26.28      5.09 o 
  -3  -1   9     1365.91     1309.63     26.89 o 
  -2  -1   9      608.63      650.10     28.53 o 
  -1  -1   9     4363.61     4687.00    144.95 o 
   0  -1   9      705.94      795.94     22.71 o 
   1  -1   9      143.94      171.38     10.49 o 
   2  -1   9      987.37     1071.25     28.38 o 
   3  -1   9     3363.65     3360.42     76.37 o 
   4  -1   9      732.53      717.95     21.90 o 
   5  -1   9       28.12       24.97      4.05 o 
   6  -1   9      450.91      442.03     17.46 o 
   7  -1   9      165.49      177.61     12.23 o 
   8  -1   9      539.58      535.21     32.14 o 
   9  -1   9        0.21       20.33      9.18 o 
 -10   0   9       13.95       16.86      8.57 o 
  -9   0   9      205.51      217.14     16.46 o 
  -8   0   9        4.82        3.82      6.44 o 
  -7   0   9      218.08      227.82     15.30 o 
  -6   0   9       15.03       22.45     10.49 o 
  -5   0   9     1719.08     1706.10     44.75 o 
  -4   0   9      634.74      664.87     19.07 o 
  -3   0   9      786.16      873.83     24.00 o 
  -2   0   9        3.71        8.89      4.10 o 
   0   0   9      571.66      595.09     18.21 o 
   1   0   9      446.50      522.65     16.39 o 
   2   0   9      415.07      434.25     14.78 o 
   3   0   9     2022.38     1876.82     44.92 o 
   4   0   9      238.28      233.93     10.12 o 
   5   0   9      649.24      614.09     15.46 o 
   6   0   9     1308.53     1271.34     35.83 o 
   7   0   9       11.40        3.20      5.51 o 
   8   0   9      113.93      142.79     12.03 o 
   9   0   9      334.00      369.17     26.24 o 
 -10   1   9      110.28      119.78     14.14 o 
  -9   1   9       84.75       83.47     12.28 o 
  -8   1   9       61.85       74.61     19.68 o 
  -7   1   9     1141.80     1108.74     35.00 o 
  -6   1   9       24.21       23.30      6.71 o 
  -3   1   9      968.95     1010.18     26.33 o 
  -2   1   9     2905.33     2763.91    220.71 o 
  -1   1   9     1405.00     1221.93     43.29 o 
   0   1   9     1079.37     1203.33     30.57 o 
   1   1   9     2730.18     2893.14     65.27 o 
   2   1   9     2799.39     2754.55     62.16 o 
   3   1   9      141.46      123.02     11.48 o 
   4   1   9      100.62       82.34      7.54 o 
   5   1   9      502.48      402.72     27.55 o 
   6   1   9     1098.51     1082.51     32.31 o 
   7   1   9        6.83        8.59      6.62 o 
   8   1   9        4.91        5.10      7.21 o 
   9   1   9      431.78      480.66     21.56 o 
  10   1   9        1.04        0.66      9.84 o 
 -10   2   9      108.88      110.53     14.29 o 
  -9   2   9       62.81       62.09     13.12 o 
  -8   2   9        8.26        0.34      9.18 o 
  -7   2   9      625.22      573.26     23.13 o 
  -6   2   9        0.13       -5.10      5.10 o 
  -5   2   9      789.57      649.99     24.92 o 
  -3   2   9     1188.24     1164.86     43.29 o 
  -2   2   9     1774.11     1448.05    224.64 o 
  -1   2   9     7829.81     7925.23    168.79 o 
   0   2   9       43.15       59.03      5.32 o 
   1   2   9     4855.31     4899.86    106.35 o 
   2   2   9     5615.87     5699.70    167.91 o 
   3   2   9      244.41      260.39     20.99 o 
   4   2   9      783.47      773.30     36.73 o 
   5   2   9     1886.24     1940.78     74.12 o 
   6   2   9      755.73      737.88     38.04 o 
   7   2   9        8.03        6.56      7.56 o 
   8   2   9      396.86      395.69     19.46 o 
   9   2   9       67.57       79.36     16.40 o 
  10   2   9        6.48       13.12     10.49 o 
 -10   3   9       56.42       49.19     16.40 o 
  -9   3   9      101.33       89.20     16.40 o 
  -8   3   9        4.09       -7.87      7.87 o 
  -7   3   9       17.59        7.21      9.18 o 
  -6   3   9       68.55       43.94     11.15 o 
  -5   3   9      163.93      162.46     16.07 o 
  -4   3   9     1287.72     1229.80     43.29 o 
  -3   3   9      290.92      267.55     11.02 o 
  -2   3   9      278.04      270.06     10.83 o 
  -1   3   9     2386.47     2513.01     59.36 o 
   0   3   9      569.53      667.16     18.74 o 
   1   3   9     1021.48      972.48     24.46 o 
   2   3   9        0.44       -1.09      5.25 o 
   3   3   9      257.94      314.17     20.33 o 
   4   3   9      711.71      770.67     36.73 o 
   5   3   9     3731.92     3714.97    125.28 o 
   6   3   9      242.24      251.86     26.24 o 
   7   3   9      292.24      285.77     26.56 o 
   8   3   9      459.55      468.15     21.53 o 
   9   3   9        8.16       11.72      7.25 o 
  10   3   9       57.49       43.94     14.43 o 
  -9   4   9       15.55       14.43     12.46 o 
  -8   4   9      105.21       99.70     16.40 o 
  -7   4   9       21.29       18.36     10.49 o 
  -6   4   9      524.09      541.77     30.17 o 
  -5   4   9     1292.96     1254.47     34.24 o 
  -4   4   9      360.74      375.91     14.29 o 
  -3   4   9      185.61      188.86      9.90 o 
  -2   4   9      247.52      236.58     10.64 o 
  -1   4   9      143.31      153.17      8.11 o 
   0   4   9      136.27      144.21      7.84 o 
   1   4   9     3088.92     3008.17     67.17 o 
   2   4   9      349.89      351.56     14.43 o 
   3   4   9      324.84      313.85     10.12 o 
   4   4   9        8.25        6.56      7.21 o 
   5   4   9      555.27      545.05     30.17 o 
   6   4   9       14.49       12.46     13.12 o 
   7   4   9      394.60      361.81     19.22 o 
   8   4   9        0.06       -2.86      6.32 o 
   9   4   9       18.94       15.10      8.67 o 
  10   4   9       29.91       19.68     13.12 o 
  -9   5   9       49.76       41.98     14.43 o 
  -8   5   9      106.41      110.85     17.71 o 
  -7   5   9      105.14      122.00     18.36 o 
  -6   5   9     1008.90      991.71     45.26 o 
  -5   5   9      312.79      334.25     15.69 o 
  -4   5   9     1016.06     1003.33     30.50 o 
  -3   5   9     1260.96     1235.04     33.39 o 
  -2   5   9      188.99      201.34     10.43 o 
  -1   5   9     1035.38     1078.94     28.96 o 
   0   5   9     2160.03     2143.17     50.71 o 
   1   5   9     3246.06     3282.47     73.63 o 
   2   5   9       58.46       48.13     10.17 o 
   3   5   9       52.10       55.29      4.97 o 
   4   5   9      131.86      115.44     13.77 o 
   5   5   9      108.83      111.50     15.09 o 
   6   5   9        0.13        5.90     11.81 o 
   7   5   9      178.23      165.28     21.64 o 
   8   5   9        5.60       -4.55      6.91 o 
   9   5   9        0.10        4.59      9.18 o 
  10   5   9        5.06       -2.62     10.49 o 
  -8   6   9       25.68       32.79     13.77 o 
  -7   6   9       71.70       58.37     14.43 o 
  -6   6   9     1098.74     1183.23     52.47 o 
  -5   6   9      199.04      205.29     20.99 o 
  -4   6   9     1719.36     1664.65     62.97 o 
  -3   6   9     1834.41     1874.13     48.23 o 
  -2   6   9      457.18      444.73     17.14 o 
  -1   6   9     1935.61     1934.24     48.17 o 
   0   6   9    10761.02    10436.75    222.99 o 
   1   6   9     1518.39     1505.27     51.16 o 
   2   6   9        7.30        0.66      5.90 o 
   3   6   9     2440.98     2275.13     52.85 o 
   4   6   9      215.90      213.16     17.05 o 
   5   6   9     2017.55     2030.64     74.77 o 
   6   6   9      466.52      469.62     29.52 o 
   7   6   9      391.76      360.74     28.86 o 
   8   6   9      130.35      121.54     27.88 o 
   9   6   9        4.51        1.97      9.84 o 
  10   6   9       50.01       45.26     15.09 o 
  -8   7   9       23.69       19.02     13.12 o 
  -7   7   9       29.53       37.39     13.12 o 
  -6   7   9      136.45      135.11     17.71 o 
  -5   7   9      379.45      404.68     27.55 o 
  -4   7   9      866.19      921.53     42.63 o 
  -3   7   9       69.69       66.04      8.31 o 
  -2   7   9        1.70       -0.10      4.57 o 
  -1   7   9      244.53      270.07     13.43 o 
   0   7   9     6333.69     6258.37    141.02 o 
   1   7   9        0.72        5.03      3.61 o 
   2   7   9      564.08      540.49     18.10 o 
   3   7   9     2465.56     2496.92     58.90 o 
   4   7   9       91.63      116.75     14.43 o 
   5   7   9     1197.39     1180.60     49.85 o 
   6   7   9     2319.96     2405.15     88.55 o 
   7   7   9      682.82      773.30     42.63 o 
   8   7   9      138.96      133.62     14.47 o 
   9   7   9      149.74      142.98     20.33 o 
  -7   8   9       55.68       51.82     15.09 o 
  -6   8   9        6.25       -0.66      9.18 o 
  -5   8   9      199.18      165.94     19.02 o 
  -4   8   9      394.58      421.08     28.20 o 
  -3   8   9      480.79      431.58     27.55 o 
  -2   8   9       22.76       14.98      5.78 o 
  -1   8   9       73.38       59.73      8.11 o 
   0   8   9      549.94      537.29     20.07 o 
   1   8   9      625.63      634.94     22.13 o 
   2   8   9     1081.59     1055.91     30.25 o 
   3   8   9      109.41      107.14      8.67 o 
   4   8   9       78.50       89.86     13.77 o 
   5   8   9        1.98        8.53      8.53 o 
   6   8   9     2042.37     2157.23     81.33 o 
   7   8   9      120.45      129.87     19.68 o 
   8   8   9        2.32       -7.87      7.87 o 
   9   8   9      111.61      124.62     19.02 o 
  -6   9   9        0.89       -5.25     10.49 o 
  -5   9   9      201.46      223.00     23.61 o 
  -4   9   9      379.97      381.73     28.20 o 
  -3   9   9      196.94      211.20     20.99 o 
  -2   9   9      140.70      166.24     12.96 o 
  -1   9   9      177.91      193.11     15.74 o 
   0   9   9       59.65       59.65      8.78 o 
   1   9   9      512.61      529.31     27.55 o 
   2   9   9      715.69      723.32     24.46 o 
   3   9   9       29.99       36.73     10.49 o 
   4   9   9       97.20       97.73     15.09 o 
   5   9   9      199.80      178.40     18.36 o 
   6   9   9      451.78      480.77     30.83 o 
   7   9   9       27.04       16.40     13.77 o 
   8   9   9       45.03       49.19     15.09 o 
  -5  10   9      352.65      351.56     30.17 o 
  -4  10   9      116.28      141.67     20.99 o 
  -3  10   9      207.81      221.04     22.96 o 
  -2  10   9      229.81      233.50     16.00 o 
  -1  10   9      403.11      444.21     25.25 o 
   0  10   9      317.18      352.84     18.32 o 
   1  10   9      353.50      348.74     17.74 o 
   2  10   9      490.60      506.77     29.52 o 
   3  10   9        2.07       -3.94      8.53 o 
   4  10   9      177.16      195.46     20.99 o 
   5  10   9      177.11      171.19     20.99 o 
   6  10   9      160.56      139.05     19.02 o 
   7  10   9       18.44      -11.81     11.81 o 
   8  10   9       22.91       39.35     14.43 o 
  -4  11   9        2.95       32.14     14.43 o 
  -3  11   9      291.13      314.17     26.89 o 
  -2  11   9       20.92       17.58      9.18 o 
  -1  11   9      457.33      437.36     21.32 o 
   0  11   9       32.09       37.39      9.24 o 
   1  11   9      840.94      897.03     31.65 o 
   2  11   9      326.21      352.80     25.58 o 
   3  11   9       17.38       18.36     11.15 o 
   4  11   9      213.24      240.06     22.96 o 
   5  11   9      400.90      480.11     33.45 o 
   6  11   9      337.78      365.99     30.17 o 
   7  11   9        1.38      -11.15     11.15 o 
  -3  12   9      167.43      213.16     24.27 o 
  -2  12   9       39.92       19.68     12.46 o 
  -1  12   9        8.26        4.92      7.88 o 
   0  12   9      229.05      255.12     30.83 o 
   1  12   9      829.01      911.73     33.31 o 
   2  12   9       13.91        9.18     11.81 o 
   3  12   9       60.97       45.91     14.43 o 
   4  12   9        0.05        0.00      9.84 o 
   5  12   9      372.04      470.93     34.11 o 
   0  13   9      132.91      134.46     20.99 o 
   1  13   9      111.84      104.29     18.36 o 
  -3 -11  10      442.08      442.73     36.73 o 
  -2 -11  10       40.25       38.04     15.09 o 
  -1 -11  10      401.84      429.61     34.11 o 
   0 -11  10       69.40       93.14     19.68 o 
   1 -11  10      183.51      177.75     24.92 o 
  -5 -10  10       20.86       36.07     15.09 o 
  -4 -10  10       83.77       83.95     19.02 o 
  -3 -10  10      158.85      152.82     23.61 o 
  -2 -10  10       10.45        9.84     11.15 o 
  -1 -10  10      119.50      102.97     19.02 o 
   0 -10  10       25.82       22.30     11.81 o 
   1 -10  10      468.41      432.89     32.79 o 
   2 -10  10       47.21       53.78     15.74 o 
   3 -10  10      167.82      158.73     22.30 o 
  -7  -9  10        0.35        5.90     12.46 o 
  -6  -9  10        1.79       -7.21      8.53 o 
  -5  -9  10        4.38       11.81     11.81 o 
  -4  -9  10      497.15      543.08     38.04 o 
  -3  -9  10      237.43      242.68     25.58 o 
  -2  -9  10       56.43       22.30     13.12 o 
  -1  -9  10       12.61       13.77     11.81 o 
   0  -9  10       22.33        5.90     11.15 o 
   1  -9  10      398.97      367.30     29.52 o 
   2  -9  10       36.16       27.55     13.12 o 
   3  -9  10       40.98       35.42     11.81 o 
   4  -9  10        1.22        4.59     10.49 o 
   5  -9  10      145.45       96.42     17.71 o 
  -8  -8  10      721.45      823.14     49.85 o 
  -7  -8  10        0.20       18.36     13.77 o 
  -6  -8  10       70.44       64.28     17.05 o 
  -5  -8  10       67.49       66.25     16.40 o 
  -4  -8  10     1153.58     1159.62     56.41 o 
  -3  -8  10      371.63      459.12     33.45 o 
  -2  -8  10      806.33      786.41     43.29 o 
  -1  -8  10        0.13        5.90      9.18 o 
   0  -8  10        1.85        1.31      8.53 o 
   1  -8  10      341.11      355.85     26.56 o 
   2  -8  10      768.92      774.89     30.38 o 
   3  -8  10      269.99      248.59     18.04 o 
   4  -8  10        6.39        4.26      6.03 o 
   5  -8  10        0.11       -4.80      5.78 o 
   6  -8  10        6.15       -4.59      9.84 o 
  -8  -7  10      357.84      397.14     31.81 o 
  -7  -7  10       82.41       85.34     12.28 o 
  -6  -7  10      239.27      274.10     17.55 o 
  -5  -7  10        4.50        1.97      8.53 o 
  -4  -7  10      583.74      588.33     35.42 o 
  -3  -7  10       44.37       90.51     16.40 o 
  -2  -7  10     3094.27     3075.47    110.19 o 
  -1  -7  10       38.93       68.21     14.43 o 
   0  -7  10      237.07      218.26     14.14 o 
   1  -7  10      390.69      393.53     19.24 o 
   2  -7  10     1603.38     1507.47     44.71 o 
   3  -7  10      654.20      660.21     26.42 o 
   4  -7  10      464.46      426.02     21.07 o 
   5  -7  10       44.57       40.61      9.24 o 
   6  -7  10       25.77       20.50      8.11 o 
  -9  -6  10       53.69       50.87     11.13 o 
  -8  -6  10        0.78       -7.25      7.25 o 
  -7  -6  10      260.38      275.76     18.07 o 
  -6  -6  10       77.19       86.25     10.83 o 
  -5  -6  10       69.69       69.52      9.14 o 
  -4  -6  10      140.47      140.29     11.82 o 
  -3  -6  10      591.24      587.02     33.45 o 
  -2  -6  10     1072.02     1171.42     51.82 o 
  -1  -6  10       37.89       54.06      8.03 o 
   0  -6  10      846.44      864.39     28.74 o 
   1  -6  10       74.14       55.75      8.57 o 
   2  -6  10      615.68      591.69     31.81 o 
   3  -6  10        0.05       -0.94      5.78 o 
   4  -6  10     1381.43     1326.17     40.22 o 
   5  -6  10      299.94      328.11     18.02 o 
   6  -6  10      152.92      152.73     14.00 o 
   7  -6  10      122.59      160.04     22.30 o 
  -9  -5  10      142.77      126.50     21.32 o 
  -8  -5  10        2.03        3.94      7.42 o 
  -7  -5  10      286.36      301.99     29.84 o 
  -6  -5  10        2.21        4.54      5.78 o 
  -5  -5  10      190.95      172.34     13.45 o 
  -4  -5  10      513.85      524.38     20.26 o 
  -3  -5  10      641.48      646.43     49.85 o 
  -2  -5  10      195.27      186.07      8.44 o 
  -1  -5  10      857.87      914.44     28.71 o 
   0  -5  10      601.28      664.59     23.64 o 
   1  -5  10        2.71        3.44      4.57 o 
   2  -5  10      470.26      475.08     19.24 o 
   3  -5  10      978.37      921.40     29.64 o 
   4  -5  10      109.12      114.86     10.89 o 
   5  -5  10       19.81       20.07      6.91 o 
   6  -5  10      316.00      319.21     26.89 o 
   7  -5  10       61.23       61.65     14.43 o 
   8  -5  10       52.29       39.35     13.77 o 
 -10  -4  10       31.24       21.27     14.10 o 
  -9  -4  10      327.84      314.85     20.41 o 
  -8  -4  10        5.44       12.32      8.19 o 
  -7  -4  10      406.48      430.06     21.32 o 
  -6  -4  10      198.03      205.25     19.68 o 
  -5  -4  10      483.04      497.92     20.26 o 
  -4  -4  10      620.46      560.14     20.73 o 
  -3  -4  10     2179.14     2070.58     49.39 o 
  -2  -4  10       75.67       71.61      6.25 o 
  -1  -4  10     2218.63     2194.59     54.48 o 
   0  -4  10       15.19       15.20      5.90 o 
   1  -4  10      385.58      413.33     24.27 o 
   2  -4  10     2084.17     2205.03     81.66 o 
   3  -4  10     1791.43     1750.39     46.27 o 
   4  -4  10      666.22      595.42     22.20 o 
   5  -4  10      504.50      483.83     27.22 o 
   6  -4  10      579.52      583.82     22.97 o 
   7  -4  10       77.25       81.99     15.74 o 
   8  -4  10       95.10       96.42     17.05 o 
   9  -4  10      196.74      216.44     24.27 o 
 -10  -3  10       88.42      101.24     18.36 o 
  -9  -3  10       33.02       27.27      9.24 o 
  -8  -3  10        1.38       11.48     10.82 o 
  -7  -3  10      805.40      780.49     29.52 o 
  -6  -3  10       26.07       21.55      6.71 o 
  -5  -3  10      687.52      650.70     23.18 o 
  -4  -3  10        3.23        5.90      4.17 o 
  -2  -3  10      471.65      500.85     17.64 o 
  -1  -3  10      893.07      893.53     26.39 o 
   0  -3  10      322.82      356.18     14.84 o 
   1  -3  10     1369.01     1513.36     39.88 o 
   2  -3  10     2385.75     2343.47     57.46 o 
   3  -3  10     1273.71     1151.36     31.07 o 
   4  -3  10       49.45       37.19      6.71 o 
   5  -3  10      457.78      442.17     17.93 o 
   6  -3  10      534.36      479.46     30.17 o 
   7  -3  10        0.05        1.97      8.53 o 
   8  -3  10      189.30      233.50     22.96 o 
   9  -3  10      241.93      282.69     26.24 o 
 -10  -2  10       60.11       67.13     11.82 o 
  -9  -2  10      126.27      120.29     13.89 o 
  -8  -2  10       22.88       23.94      8.85 o 
  -7  -2  10      476.44      475.10     36.73 o 
  -6  -2  10       32.39       30.52      7.42 o 
  -5  -2  10      221.69      250.45     13.89 o 
  -4  -2  10      803.22      733.24     20.49 o 
  -3  -2  10       50.52       49.25     13.62 o 
  -2  -2  10       60.10       61.90      8.85 o 
  -1  -2  10     1167.25     1169.17     31.06 o 
   0  -2  10        8.67        4.44      8.20 o 
   1  -2  10     1057.41     1025.87     44.93 o 
   2  -2  10      426.54      389.82     15.22 o 
   3  -2  10      868.48      856.59     34.11 o 
   4  -2  10      334.37      305.27     13.71 o 
   5  -2  10      363.33      358.90     11.89 o 
   6  -2  10      300.14      272.19     22.30 o 
   7  -2  10      185.74      186.27     19.02 o 
   8  -2  10      170.37      175.12     19.02 o 
   9  -2  10       96.78      117.40     17.71 o 
 -10  -1  10       93.04       95.09     12.96 o 
  -9  -1  10       56.45       58.85     10.67 o 
  -8  -1  10       16.83        5.58      6.49 o 
  -7  -1  10        0.10       -1.77      5.32 o 
  -6  -1  10      445.88      374.02     18.07 o 
  -5  -1  10      138.99      118.18      9.90 o 
  -4  -1  10      433.92      438.53     13.82 o 
  -3  -1  10      420.89      405.51     11.86 o 
  -2  -1  10      797.01      834.29     34.76 o 
  -1  -1  10     2577.73     2545.81    135.77 o 
   0  -1  10       14.19       10.08      4.24 o 
   1  -1  10      808.92      743.83     22.13 o 
   2  -1  10      198.02      179.86     11.48 o 
   3  -1  10       62.66       58.37      7.87 o 
   4  -1  10       89.28       88.36      7.52 o 
   5  -1  10     1273.26     1302.31     28.02 o 
   6  -1  10      350.73      349.29     18.69 o 
   7  -1  10      220.57      191.80     12.60 o 
   8  -1  10       27.89       44.60     11.81 o 
   9  -1  10       67.56       97.73     16.40 o 
 -10   0  10      236.11      258.81     19.24 o 
  -9   0  10       23.49       34.99      9.50 o 
  -8   0  10       28.03       30.56      8.11 o 
  -7   0  10        1.79       -3.61      5.57 o 
  -6   0  10     2175.58     2004.96     53.33 o 
  -5   0  10      512.31      503.99     23.94 o 
  -4   0  10       59.52       39.60      5.20 o 
  -3   0  10       54.62       44.10      7.87 o 
  -2   0  10        0.88       -3.28      4.59 o 
  -1   0  10       11.85        7.97      3.97 o 
   0   0  10     1749.37     1914.51     46.32 o 
   1   0  10      921.19      939.49     25.77 o 
   2   0  10       45.19       43.85      8.53 o 
   4   0  10     1432.27     1283.99     33.09 o 
   5   0  10      536.26      531.32     30.17 o 
   6   0  10      263.36      286.30     14.65 o 
   7   0  10       42.90       43.32      7.56 o 
   8   0  10       73.67       76.75      9.90 o 
   9   0  10       35.56       57.06     12.46 o 
 -10   1  10      231.01      276.65     20.39 o 
  -9   1  10        4.19       -2.58     18.04 o 
  -8   1  10       94.16       78.03     11.13 o 
  -7   1  10      252.93      276.46     16.92 o 
  -6   1  10     2092.22     2056.53     54.24 o 
  -5   1  10       57.38       61.06     11.15 o 
  -3   1  10     1456.32     1309.91    104.94 o 
  -1   1  10      150.64      159.38      9.43 o 
   0   1  10     6962.68     7249.45    156.00 o 
   1   1  10     5946.24     6004.60    129.99 o 
   2   1  10      233.55      219.19     18.36 o 
   3   1  10        1.07       19.02     10.49 o 
   4   1  10     1382.66     1425.08     35.29 o 
   5   1  10        6.29       -8.53      9.84 o 
   6   1  10        5.66        3.08     14.10 o 
   7   1  10      252.64      213.93     24.27 o 
   8   1  10        9.35       12.78      6.62 o 
   9   1  10        6.53        9.90     19.68 o 
  10   1  10       81.93       94.45     17.71 o 
 -10   2  10       37.00       26.64      9.61 o 
  -9   2  10       88.02       71.55     11.57 o 
  -8   2  10       13.73        5.78      7.18 o 
  -7   2  10      265.52      274.95     21.97 o 
  -6   2  10     1025.64     1109.77     47.88 o 
  -5   2  10      936.27      834.95     38.04 o 
  -3   2  10     1697.27     1587.20     79.69 o 
  -2   2  10      914.25      988.60     26.18 o 
  -1   2  10      831.88      837.96     23.19 o 
   0   2  10    13079.24    13810.79    290.70 o 
   1   2  10      671.17      672.78     19.51 o 
   2   2  10      662.69      738.76     20.49 o 
   3   2  10     2806.91     2742.55     96.42 o 
   4   2  10      924.84     1076.32     47.22 o 
   5   2  10      733.13      755.59     38.70 o 
   6   2  10      579.44      556.20     35.42 o 
   7   2  10     1300.74     1269.10     39.03 o 
   8   2  10      167.54      188.44     14.18 o 
   9   2  10        0.58        8.53      7.18 o 
  10   2  10       87.54       66.25     15.74 o 
  -9   3  10      148.74      148.23     21.64 o 
  -8   3  10        9.47       -2.62      8.53 o 
  -7   3  10       33.94       24.27     10.49 o 
  -6   3  10      739.96      697.87     34.76 o 
  -5   3  10      847.83      833.59     24.37 o 
  -4   3  10       74.32       92.38      7.39 o 
  -3   3  10       13.47        7.54      3.62 o 
  -2   3  10      107.29      119.59      7.84 o 
  -1   3  10     1073.36     1085.44     28.06 o 
   0   3  10     9773.09     9351.79    198.66 o 
   1   3  10     1721.67     1810.38     42.55 o 
   2   3  10      560.12      536.02     56.08 o 
   3   3  10     1223.89     1202.90     47.88 o 
   4   3  10      232.80      251.86     20.99 o 
   5   3  10     1144.56     1193.07     52.47 o 
   6   3  10     2985.43     2908.88    104.94 o 
   7   3  10      596.08      645.65     25.46 o 
   8   3  10       32.26       28.49     15.74 o 
   9   3  10      143.71      142.91     13.77 o 
  10   3  10       71.34       68.87     15.74 o 
  -9   4  10      103.36      126.59     20.33 o 
  -8   4  10       14.22       16.40     11.15 o 
  -7   4  10       94.21       84.61     15.09 o 
  -6   4  10      237.10      179.71     17.71 o 
  -5   4  10      576.73      589.92     19.98 o 
  -4   4  10      337.29      332.60     14.18 o 
  -3   4  10       74.38       72.18     11.15 o 
  -2   4  10       94.79       96.37      7.18 o 
  -1   4  10        9.55        4.77      3.46 o 
   0   4  10     1956.88     2000.39     47.24 o 
   1   4  10      911.14      964.60     35.09 o 
   2   4  10       22.89       38.04      5.25 o 
   3   4  10        0.01        2.53      2.44 o 
   4   4  10        1.67        9.18      8.53 o 
   5   4  10        4.83        2.62     10.49 o 
   6   4  10     2797.72     2792.79    101.01 o 
   7   4  10        7.65       -1.97     13.77 o 
   8   4  10       42.31       38.69     18.04 o 
   9   4  10       90.69       97.74     12.23 o 
  10   4  10       76.20       78.71     17.05 o 
  -9   5  10      169.79      149.54     21.64 o 
  -8   5  10       90.46       83.95     17.05 o 
  -7   5  10      690.22      712.30     38.04 o 
  -6   5  10        6.11       11.15      9.84 o 
  -5   5  10     2506.43     2489.50     61.42 o 
  -4   5  10     1978.33     1926.64     48.91 o 
  -3   5  10      208.04      212.48     11.36 o 
  -2   5  10     1643.30     1603.71     40.81 o 
  -1   5  10     2373.62     2330.07     55.39 o 
   0   5  10     1216.31     1216.28     31.71 o 
   1   5  10      190.34      203.91     10.08 o 
   3   5  10       58.27       53.85      5.06 o 
   4   5  10      428.70      484.05     27.55 o 
   5   5  10      428.36      398.78     26.89 o 
   6   5  10      617.25      611.95     36.07 o 
   7   5  10        0.10       -7.21     13.77 o 
   8   5  10        3.72       -8.53      8.53 o 
   9   5  10        9.57        4.95      7.84 o 
  10   5  10       72.23       43.94     15.09 o 
  -8   6  10       28.30       41.98     14.43 o 
  -7   6  10      196.95      217.76     21.64 o 
  -6   6  10       53.91       62.31     15.09 o 
  -5   6  10     3035.49     3038.82     73.97 o 
  -4   6  10      268.10      270.58     14.75 o 
  -3   6  10      195.63      192.66     11.82 o 
  -2   6  10     1082.27     1124.85     31.99 o 
  -1   6  10     3384.26     3360.37     77.88 o 
   0   6  10     1185.19     1111.72     30.78 o 
   3   6  10      155.91      122.91     24.60 o 
   4   6  10     1275.40     1267.18     51.16 o 
   5   6  10     1822.85     1923.73     72.80 o 
   6   6  10      573.72      590.96     36.07 o 
   7   6  10        4.38        0.66     13.77 o 
   8   6  10        9.21        3.94      7.93 o 
   9   6  10       10.66       22.30     11.81 o 
  10   6  10      164.54      131.18     20.33 o 
  -8   7  10       34.08       38.70     15.09 o 
  -7   7  10       17.17       20.99     11.81 o 
  -6   7  10      160.76      167.25     19.02 o 
  -5   7  10      944.23      976.35     32.23 o 
  -4   7  10      585.82      558.49     22.26 o 
  -3   7  10     1023.26      997.61     30.84 o 
  -2   7  10       58.89       78.26     15.74 o 
  -1   7  10     1193.33     1225.88     34.70 o 
   0   7  10       30.24       50.69      7.84 o 
   1   7  10     7059.45     6848.64    149.66 o 
   2   7  10      766.62      766.34     22.97 o 
   3   7  10        4.23       -5.90      5.90 o 
   4   7  10      721.06      676.22     34.11 o 
   5   7  10     2067.99     2209.70     81.99 o 
   6   7  10     1117.08     1101.90     50.50 o 
   7   7  10       35.45        7.87     14.43 o 
   8   7  10      120.74      101.77     13.40 o 
   9   7  10       11.40       21.64     10.49 o 
  -7   8  10        4.72        4.59     12.46 o 
  -6   8  10      105.06      106.25     18.36 o 
  -5   8  10       46.72       51.92      9.03 o 
  -4   8  10      434.33      463.11     21.10 o 
  -3   8  10      710.60      732.60     26.18 o 
  -2   8  10      101.06      106.66     10.20 o 
  -1   8  10       25.34       24.92      6.49 o 
   0   8  10      846.34      806.92     26.13 o 
   1   8  10     3295.84     3165.55     74.77 o 
   2   8  10       59.66       56.18     12.46 o 
   3   8  10      138.22      160.69     17.05 o 
   4   8  10        2.26       -5.25      7.21 o 
   5   8  10     1208.86     1118.29     48.54 o 
   6   8  10      116.46      109.53     18.36 o 
   7   8  10      438.87      486.02     34.11 o 
   8   8  10       84.92       35.42     17.71 o 
   9   8  10        0.73       -0.66      9.84 o 
  -6   9  10      102.60      108.22     19.68 o 
  -5   9  10        3.40        1.65     20.00 o 
  -4   9  10      161.06      195.79     14.84 o 
  -3   9  10      406.50      453.08     21.32 o 
  -2   9  10      279.68      288.86     16.00 o 
  -1   9  10        0.13       -5.78      5.78 o 
   0   9  10      905.82      857.78     28.38 o 
   1   9  10      452.28      463.63     18.95 o 
   2   9  10      180.81      185.52     12.23 o 
   3   9  10      241.10      278.10     22.30 o 
   4   9  10      160.50      134.46     17.05 o 
   5   9  10      272.43      312.20     24.92 o 
   6   9  10      187.40      172.50     21.64 o 
   7   9  10      358.67      375.83     30.83 o 
   8   9  10        1.47      -12.46     12.46 o 
  -5  10  10        1.36        2.05      7.38 o 
  -4  10  10      296.19      311.45     19.02 o 
  -3  10  10      345.88      361.04     19.71 o 
  -2  10  10      464.94      458.37     21.56 o 
  -1  10  10       53.05       51.27      9.50 o 
   0  10  10      329.05      317.01     17.14 o 
   1  10  10      145.06      136.79     12.23 o 
   2  10  10       46.37       51.86      8.57 o 
   3  10  10      293.97      301.71     23.61 o 
   4  10  10      165.68      183.65     19.68 o 
   5  10  10      117.44      113.47     17.05 o 
   6  10  10      120.04       87.89     17.05 o 
   7  10  10       59.69       28.20     16.40 o 
  -4  11  10      333.67      345.32     20.63 o 
  -3  11  10       20.83       18.28      9.03 o 
  -2  11  10      265.78      299.74     18.53 o 
  -1  11  10       10.43       13.16      9.51 o 
   0  11  10      601.11      625.46     25.71 o 
   1  11  10      296.07      314.67     18.09 o 
   2  11  10      143.85      147.58     20.33 o 
   3  11  10      251.44      213.82     21.64 o 
   4  11  10      205.56      225.63     23.61 o 
   5  11  10      254.94      243.99     24.92 o 
   6  11  10       32.63       40.01     15.09 o 
   7  11  10       50.74       26.24     15.74 o 
  -2  12  10        2.69       -9.84      9.84 o 
  -1  12  10      210.39      228.99     16.89 o 
   0  12  10      208.23      240.15     16.92 o 
   1  12  10       12.78       23.24     13.77 o 
   2  12  10      290.38      320.07     28.86 o 
   3  12  10        5.05        4.59     11.15 o 
   4  12  10      162.83      172.50     22.96 o 
   5  12  10       34.17       33.45     14.43 o 
  -1 -11  11       21.01       29.85     10.43 o 
  -5 -10  11       28.65       26.24     14.43 o 
  -4 -10  11      169.73      153.48     24.92 o 
  -3 -10  11      102.03       78.71     18.36 o 
  -2 -10  11      107.67      114.78     20.33 o 
  -1 -10  11       24.87       30.83     14.43 o 
   0 -10  11      498.67      516.69     41.98 o 
   1 -10  11       38.97       55.09     17.05 o 
   2 -10  11      242.32      250.55     25.58 o 
   3 -10  11        4.01        0.00     10.49 o 
  -6  -9  11       10.77       20.99     13.77 o 
  -5  -9  11       52.50       56.41     16.40 o 
  -4  -9  11      216.25      215.79     27.55 o 
  -3  -9  11      201.24      239.40     25.58 o 
  -2  -9  11       22.70       19.68     12.46 o 
  -1  -9  11       74.96       82.64     17.71 o 
   0  -9  11       90.49       88.55     17.71 o 
   1  -9  11       51.54       60.34     15.09 o 
   2  -9  11      159.57      148.89     21.64 o 
   3  -9  11       96.09      107.57     19.02 o 
   4  -9  11       18.21       23.61     13.12 o 
  -7  -8  11      256.45      289.90     30.17 o 
  -6  -8  11        0.47        7.21     11.15 o 
  -5  -8  11       83.67       60.34     15.74 o 
  -4  -8  11      251.81      290.56     27.55 o 
  -3  -8  11      933.56      996.30     51.82 o 
  -2  -8  11       12.03       20.99     11.81 o 
  -1  -8  11      152.52      181.68     22.96 o 
   0  -8  11       13.10        8.53     11.15 o 
   1  -8  11      154.86      161.69     14.35 o 
   2  -8  11      680.84      696.54     39.68 o 
   3  -8  11      221.91      235.40     16.89 o 
   4  -8  11       50.06       62.04     10.43 o 
   5  -8  11       62.43       64.28     15.09 o 
  -8  -7  11       38.20       49.01     19.02 o 
  -7  -7  11      453.70      465.03     34.76 o 
  -6  -7  11        4.48        1.97      9.84 o 
  -5  -7  11      213.13      181.03     22.96 o 
  -4  -7  11       54.13       62.97     15.74 o 
  -3  -7  11     1725.43     1697.45     71.49 o 
  -2  -7  11      234.25      263.67     24.27 o 
  -1  -7  11      521.35      503.72     32.79 o 
   0  -7  11      132.55      111.19     16.73 o 
   1  -7  11      226.74      226.25     15.07 o 
   2  -7  11     1077.60     1115.40     38.37 o 
   3  -7  11      725.27      691.32     27.57 o 
   4  -7  11       39.11       37.39      8.35 o 
   5  -7  11       88.16       86.40     11.66 o 
   6  -7  11      120.76      126.63     13.63 o 
  -9  -6  11       13.66        9.84      8.57 o 
  -8  -6  11      116.28      132.07     17.05 o 
  -7  -6  11       59.35       53.40     10.64 o 
  -6  -6  11       33.81       26.12      7.72 o 
  -5  -6  11      201.06      191.69     18.36 o 
  -4  -6  11       34.54       30.17     11.15 o 
  -3  -6  11      239.86      255.80     22.96 o 
  -2  -6  11      225.81      220.52     13.71 o 
  -1  -6  11      702.02      700.75     25.46 o 
   0  -6  11       94.15       95.93     16.73 o 
   1  -6  11      533.46      554.28     22.73 o 
   2  -6  11       60.93       57.63      9.84 o 
   3  -6  11      910.36      935.75     32.17 o 
   4  -6  11      217.90      209.46     15.22 o 
   5  -6  11      143.36      174.04     14.10 o 
   6  -6  11      248.90      261.86     17.08 o 
   7  -6  11       49.76       67.56     16.40 o 
  -9  -5  11        0.48       11.20      8.31 o 
  -8  -5  11       31.17       23.93      8.57 o 
  -7  -5  11       65.21       56.96     10.20 o 
  -6  -5  11      169.12      161.68     13.63 o 
  -5  -5  11       87.99       77.82      9.61 o 
  -4  -5  11       68.23       63.02     14.10 o 
  -3  -5  11      158.05      135.58      8.05 o 
  -2  -5  11     1883.41     1810.34     48.17 o 
  -1  -5  11       63.40       55.56      8.03 o 
   0  -5  11        5.39        0.98      4.64 o 
   1  -5  11      789.40      786.13     35.42 o 
   2  -5  11      102.14       86.63      9.50 o 
   3  -5  11       14.83       18.26      5.98 o 
   4  -5  11      227.43      228.93     14.38 o 
   5  -5  11      481.13      473.88     48.54 o 
   6  -5  11      495.94      498.48     33.45 o 
   7  -5  11      168.61      198.08     22.96 o 
   8  -5  11        7.03       12.46     11.15 o 
  -9  -4  11       38.54       37.56     10.08 o 
  -8  -4  11       49.67       51.33     10.43 o 
  -7  -4  11        0.12        4.29      6.44 o 
  -6  -4  11     1002.94     1008.84     33.35 o 
  -5  -4  11       89.32       88.94      9.61 o 
  -4  -4  11      135.01      120.06     10.40 o 
  -3  -4  11      237.47      238.08      9.84 o 
  -2  -4  11      157.87      138.14     16.07 o 
  -1  -4  11      400.97      410.26     17.08 o 
   0  -4  11      375.63      419.43     17.35 o 
   1  -4  11      970.05      949.68     29.45 o 
   2  -4  11       22.21       19.90      6.25 o 
   3  -4  11      352.78      370.06     13.36 o 
   4  -4  11     1824.13     1789.67     48.33 o 
   5  -4  11      190.44      191.94     17.05 o 
   6  -4  11      180.84      190.86     21.64 o 
   7  -4  11      104.18       99.04     17.05 o 
   8  -4  11      107.18      115.44     19.02 o 
  -9  -3  11        5.17       -0.42      7.18 o 
  -8  -3  11      120.66      122.85     18.36 o 
  -7  -3  11      194.65      216.49     15.28 o 
  -6  -3  11     1350.45     1266.52     38.24 o 
  -5  -3  11       36.01       38.99      7.72 o 
  -4  -3  11      858.59      839.62     26.85 o 
  -3  -3  11     1457.75     1337.28     34.31 o 
  -2  -3  11        8.00       11.67      4.57 o 
  -1  -3  11       66.81       55.25      6.91 o 
   0  -3  11     2229.35     2253.03     98.38 o 
   1  -3  11     1745.39     1778.05     46.13 o 
   2  -3  11       98.68       84.05      8.78 o 
   3  -3  11       88.81       95.21      8.96 o 
   4  -3  11      672.65      649.20     22.97 o 
   5  -3  11       16.88       12.16      8.85 o 
   6  -3  11       11.84       -1.31      9.84 o 
   7  -3  11      191.73      209.23     21.64 o 
   8  -3  11        3.17       10.49      9.84 o 
   9  -3  11        3.81       30.83     11.81 o 
 -10  -2  11        5.16        8.08      8.03 o 
  -9  -2  11       78.48       92.36     12.50 o 
  -8  -2  11        0.49       -9.51      9.51 o 
  -7  -2  11       68.23       66.65      9.74 o 
  -6  -2  11      464.76      471.30     20.41 o 
  -5  -2  11      394.62      389.94     17.39 o 
  -2  -2  11      930.34      936.77     26.79 o 
  -1  -2  11      893.05      880.53     25.74 o 
   0  -2  11     3760.73     3762.47     86.25 o 
   1  -2  11     1212.80     1257.69     34.31 o 
   2  -2  11      333.07      321.44     14.29 o 
   3  -2  11     1441.19     1294.07     47.22 o 
   4  -2  11      116.31      108.74      9.30 o 
   5  -2  11       92.36       88.07      8.97 o 
   6  -2  11       98.99       75.43     14.43 o 
   7  -2  11      815.66      789.04     41.98 o 
   8  -2  11       49.58       48.54     13.12 o 
   9  -2  11       12.66       33.45     11.81 o 
 -10  -1  11       11.34       13.12      8.81 o 
  -9  -1  11       15.02       15.92      7.56 o 
  -8  -1  11       59.21       53.01     10.17 o 
  -7  -1  11        6.37       -4.24      5.51 o 
  -6  -1  11      429.94      384.68     21.32 o 
  -5  -1  11      166.95      157.09     11.82 o 
  -4  -1  11        9.97        2.67      3.28 o 
  -3  -1  11       23.63       31.15      4.85 o 
  -2  -1  11        3.25        1.77      3.76 o 
  -1  -1  11      240.42      224.21     12.46 o 
   0  -1  11     2431.15     2437.98     58.17 o 
   1  -1  11       27.11       20.05      4.85 o 
   2  -1  11      543.72      525.77     22.30 o 
   3  -1  11      259.29      242.02     15.09 o 
   4  -1  11      404.00      355.32     42.96 o 
   5  -1  11     1006.49      980.99     39.35 o 
   6  -1  11      437.86      452.93     18.59 o 
   7  -1  11      595.95      643.43     36.73 o 
   8  -1  11       29.16       41.98     12.46 o 
   9  -1  11       82.62      103.63     16.40 o 
 -10   0  11       21.52       17.66      9.50 o 
  -9   0  11       30.63       29.87      8.96 o 
  -8   0  11        2.99        8.20      7.42 o 
  -7   0  11      150.44      140.13     13.21 o 
  -6   0  11      407.21      430.36     19.71 o 
  -5   0  11     1227.76     1230.20     48.86 o 
  -4   0  11       19.92        7.36      9.84 o 
  -3   0  11        0.31       -3.00      5.90 o 
  -2   0  11      860.37      896.35     25.74 o 
  -1   0  11     1206.55     1252.91     33.16 o 
   0   0  11     3117.95     3079.84     70.70 o 
   1   0  11       22.60       33.30      7.87 o 
   2   0  11      287.85      299.15     12.73 o 
   4   0  11       61.58       65.48      6.39 o 
   5   0  11      111.63       72.80     15.09 o 
   6   0  11     1068.52     1020.15     61.65 o 
   7   0  11       25.35       33.47      7.38 o 
   8   0  11       86.98       99.70     16.40 o 
   9   0  11        0.08       24.27      9.84 o 
 -10   1  11        7.26       34.11     15.74 o 
  -9   1  11      154.93      165.20     24.60 o 
  -8   1  11      262.82      262.52     17.61 o 
  -7   1  11      241.54      207.87     15.07 o 
  -6   1  11        4.34       14.07      6.25 o 
  -5   1  11     5167.41     5224.83    167.25 o 
  -4   1  11     1449.18     1346.55     46.57 o 
  -3   1  11      252.04      247.27     17.71 o 
  -2   1  11      459.25      459.90     16.21 o 
  -1   1  11     3936.43     4031.60     90.20 o 
   0   1  11     2027.95     1986.59     47.71 o 
   1   1  11      321.24      326.50     13.69 o 
   2   1  11       17.45       15.65      4.16 o 
   3   1  11      137.90      131.83      9.18 o 
   4   1  11        1.11        1.31     10.49 o 
   5   1  11      784.14      850.04     42.63 o 
   6   1  11     1106.54     1064.63     33.15 o 
   7   1  11       86.66       91.19     10.24 o 
   8   1  11        9.52        3.09      6.30 o 
   9   1  11      109.27      117.57     12.50 o 
  -9   2  11      182.21      198.08     22.30 o 
  -8   2  11      176.06      163.32     20.99 o 
  -7   2  11      173.14      169.88     18.36 o 
  -6   2  11       66.76       62.97     13.12 o 
  -5   2  11     4489.73     4449.57    144.30 o 
  -4   2  11      224.17      219.30     10.87 o 
  -3   2  11       16.23       10.17      4.17 o 
  -2   2  11     4152.78     4235.32     94.15 o 
  -1   2  11     4297.73     4348.10     96.21 o 
   0   2  11       95.68       83.93      7.56 o 
   1   2  11     5810.07     5776.96    125.81 o 
   2   2  11     3825.80     3845.77     93.14 o 
   4   2  11     1273.13     1351.79     56.41 o 
   5   2  11     2149.91     2073.27     79.36 o 
   6   2  11      860.45      848.07     44.60 o 
   7   2  11      205.70      201.63     14.50 o 
   8   2  11        3.05        7.96      6.91 o 
   9   2  11        9.56       17.99     11.15 o 
  10   2  11      102.49      108.22     19.68 o 
  -9   3  11       91.82      106.91     19.02 o 
  -8   3  11       23.40        7.87     11.15 o 
  -7   3  11        4.46       -7.21      7.21 o 
  -6   3  11       40.89       39.35     11.81 o 
  -5   3  11     1130.47     1118.95     47.22 o 
  -4   3  11     1199.24     1209.39     35.75 o 
  -3   3  11      301.74      297.60     12.23 o 
  -2   3  11      631.91      660.26     19.93 o 
  -1   3  11     1366.56     1387.95     34.77 o 
   0   3  11       86.10      122.64      8.78 o 
   1   3  11     7736.30     7971.19    170.80 o 
   2   3  11     1552.01     1635.56     39.60 o 
   3   3  11      208.92      207.26      9.18 o 
   4   3  11     1862.48     1789.93     68.21 o 
   5   3  11     3227.16     3238.79    113.47 o 
   6   3  11      639.19      589.65     36.07 o 
   7   3  11      104.09       78.74     11.30 o 
   8   3  11      265.06      246.85     16.15 o 
   9   3  11       43.29       52.65     11.48 o 
  10   3  11      239.64      282.69     27.55 o 
  -9   4  11       57.11       47.22     15.74 o 
  -8   4  11      299.70      308.27     25.58 o 
  -7   4  11        2.40       -8.53      9.84 o 
  -6   4  11      342.36      348.28     25.58 o 
  -5   4  11      299.24      300.40     23.61 o 
  -4   4  11     1317.98     1357.26     36.10 o 
  -3   4  11      810.31      794.91     23.60 o 
  -2   4  11      208.03      205.46     10.20 o 
  -1   4  11      265.05      289.23     12.28 o 
   0   4  11      547.77      559.69     17.55 o 
   1   4  11     4352.73     4417.64     97.06 o 
   4   4  11      220.05      205.95     20.99 o 
   5   4  11     1499.02     1567.58     62.97 o 
   6   4  11      216.81      200.70     23.61 o 
   7   4  11      612.42      648.02     40.01 o 
   8   4  11      163.22      176.42     14.94 o 
   9   4  11        1.80        1.03      7.87 o 
  10   4  11      180.34      175.78     23.61 o 
  -9   5  11       53.34       59.69     17.71 o 
  -8   5  11      192.38      147.58     20.99 o 
  -7   5  11        7.11       -1.31     10.49 o 
  -6   5  11      911.11      819.86     40.67 o 
  -5   5  11      137.85      118.93     10.40 o 
  -4   5  11      158.57      164.23     11.02 o 
  -3   5  11      278.47      300.74     13.43 o 
  -2   5  11      396.73      416.03     17.05 o 
  -1   5  11      284.70      241.77     12.28 o 
   0   5  11     2727.88     2782.89     64.85 o 
   1   5  11      761.16      785.74     22.60 o 
   3   5  11      282.10      268.92     19.68 o 
   4   5  11      450.41      495.20     28.20 o 
   5   5  11      775.36      758.21     40.01 o 
   6   5  11      162.69      142.98     20.99 o 
   7   5  11      237.27      235.47     26.24 o 
   8   5  11        1.48       -6.82      7.34 o 
   9   5  11      119.06      100.08     13.07 o 
  10   5  11       12.74       20.99     13.12 o 
  -8   6  11       75.74       68.21     17.05 o 
  -7   6  11       20.34       19.02     11.15 o 
  -6   6  11      825.99      871.02     43.29 o 
  -5   6  11       20.14       21.18      8.03 o 
  -4   6  11     1418.86     1442.13     40.34 o 
  -3   6  11      483.70      495.60     19.00 o 
  -2   6  11      249.10      279.21     30.50 o 
  -1   6  11      495.59      461.73     17.39 o 
   0   6  11     5500.56     5479.69    121.20 o 
   1   6  11      517.70      528.42     18.27 o 
   2   6  11       16.51        9.84      5.25 o 
   3   6  11      251.91      265.64     19.68 o 
   4   6  11      543.91      579.81     31.48 o 
   5   6  11     1680.64     1662.03     66.25 o 
   6   6  11      584.22      565.38     36.07 o 
   7   6  11       68.54       48.54     17.71 o 
   8   6  11        0.17       -7.62     11.48 o 
   9   6  11      211.41      252.00     31.15 o 
  -7   7  11      119.98       81.99     16.40 o 
  -6   7  11       23.00       14.43     10.49 o 
  -5   7  11      168.91      173.02     13.43 o 
  -4   7  11     2197.20     2167.04     56.35 o 
  -3   7  11       76.25       81.79     10.17 o 
  -2   7  11      133.08      147.03     10.89 o 
  -1   7  11       70.05       63.91      7.64 o 
   0   7  11     2812.17     2853.70     67.85 o 
   1   7  11      191.16      171.15     12.79 o 
   2   7  11      316.72      334.43     14.18 o 
   3   7  11      224.12      203.33     17.71 o 
   4   7  11      235.05      241.37     19.02 o 
   5   7  11      999.91      976.62     45.91 o 
   6   7  11      547.71      571.94     35.42 o 
   7   7  11       95.18       74.77     17.71 o 
   8   7  11       11.31      -13.77     13.77 o 
   9   7  11      133.66      144.30     20.33 o 
  -7   8  11      120.36      101.01     19.02 o 
  -6   8  11      220.12      217.76     24.27 o 
  -5   8  11      198.64      200.77     14.14 o 
  -4   8  11      589.80      605.50     41.65 o 
  -3   8  11      294.65      308.68     16.70 o 
  -2   8  11       53.49       65.77      8.78 o 
  -1   8  11     1282.28     1271.47     36.56 o 
   0   8  11      401.18      434.08     18.02 o 
   1   8  11       16.93       11.81      6.03 o 
   2   8  11     1242.53     1257.56     34.55 o 
   3   8  11        0.40       -6.56      6.56 o 
   4   8  11      375.69      360.08     24.27 o 
   5   8  11        0.08        1.31     10.49 o 
   6   8  11      843.89      821.83     42.63 o 
   7   8  11       97.55       67.56     19.02 o 
   8   8  11       21.69      -14.43     14.43 o 
   9   8  11       65.08       99.70     18.36 o 
  -6   9  11       70.05       70.84     17.05 o 
  -5   9  11      143.96      165.85     14.56 o 
  -4   9  11      152.09      155.40     25.91 o 
  -3   9  11      420.60      412.31     20.17 o 
  -2   9  11       88.70       98.97     11.36 o 
  -1   9  11      432.82      409.29     18.95 o 
   0   9  11       25.52       19.70      7.18 o 
   1   9  11      207.27      219.62     13.16 o 
   2   9  11      578.95      578.50     32.79 o 
   3   9  11      248.55      266.29     22.30 o 
   4   9  11       94.15       91.82     14.43 o 
   5   9  11      294.92      313.52     24.92 o 
   6   9  11      310.63      297.12     25.58 o 
   7   9  11        0.53      -11.81     11.81 o 
   8   9  11       98.84       78.71     21.64 o 
  -5  10  11      104.56      113.53     13.21 o 
  -4  10  11       71.29       78.19     19.02 o 
  -3  10  11      270.50      312.60     29.84 o 
  -2  10  11       97.80      108.93     12.28 o 
  -1  10  11      295.29      322.99     18.02 o 
   0  10  11       13.78        8.53      6.96 o 
   1  10  11      119.62      127.46     11.95 o 
   2  10  11      242.32      235.46     22.30 o 
   3  10  11      215.92      209.89     20.99 o 
   4  10  11       70.37       74.12     15.74 o 
   5  10  11      129.81      142.33     19.02 o 
   6  10  11       10.43      -10.49     10.49 o 
   7  10  11       35.17       14.43     15.74 o 
  -4  11  11        4.51        9.84      8.81 o 
  -3  11  11      123.34      139.16     16.07 o 
  -2  11  11        0.29       -0.99      7.09 o 
  -1  11  11      319.85      322.74     18.74 o 
   0  11  11      106.34       97.26     12.03 o 
   1  11  11      114.46      111.89     12.46 o 
   2  11  11      134.94      127.24     19.02 o 
   3  11  11      160.82      145.61     20.33 o 
   4  11  11      153.17      162.66     21.64 o 
   5  11  11       58.30       60.34     15.74 o 
   6  11  11       40.30       11.15     12.46 o 
  -2  12  11      110.52       85.92     17.71 o 
  -1  12  11       27.03       26.89     13.12 o 
   0  12  11        0.00       -6.91      6.91 o 
   1  12  11      114.81      126.59     19.68 o 
   2  12  11       12.26       20.33     11.81 o 
   3  12  11      161.40      112.16     19.02 o 
  -4 -10  12        3.48        8.53     12.46 o 
  -3 -10  12       65.12       80.02     19.02 o 
  -2 -10  12      126.95      156.10     24.27 o 
  -1 -10  12      146.16      131.18     22.30 o 
   0 -10  12        5.72       13.03      8.57 o 
   1 -10  12      227.89      194.80     26.24 o 
   2 -10  12        0.84       -3.94     11.81 o 
  -6  -9  12       40.56       40.01     15.09 o 
  -5  -9  12       40.47       43.29     16.40 o 
  -4  -9  12       42.97       37.39     15.74 o 
  -3  -9  12        6.92       17.71     13.12 o 
  -2  -9  12      411.69      444.69     34.76 o 
  -1  -9  12       21.42       10.49     12.46 o 
   0  -9  12       37.07       19.68     13.12 o 
   1  -9  12      339.12      348.93     29.52 o 
   2  -9  12       20.68       24.27     12.46 o 
   3  -9  12        4.85       -0.66     11.81 o 
   4  -9  12      119.62      127.90     20.33 o 
  -7  -8  12        0.45       11.15     13.12 o 
  -6  -8  12      162.14      163.97     24.92 o 
  -5  -8  12       24.54       12.46     13.12 o 
  -4  -8  12      266.11      253.17     27.55 o 
  -3  -8  12      254.40      276.13     26.89 o 
  -2  -8  12      311.23      343.69     29.52 o 
  -1  -8  12       61.55       81.33     17.05 o 
   0  -8  12       66.27       50.50     15.09 o 
   1  -8  12      500.90      462.38     22.95 o 
   2  -8  12       19.70       15.07      7.64 o 
   3  -8  12       12.47       17.71      7.88 o 
   4  -8  12      405.97      448.30     23.25 o 
   5  -8  12       15.52        7.21     11.15 o 
  -8  -7  12      116.98      118.72     21.64 o 
  -7  -7  12        5.36       24.92     13.12 o 
  -6  -7  12      420.70      461.09     34.76 o 
  -5  -7  12        2.85       -0.66     11.15 o 
  -4  -7  12      482.57      455.84     32.79 o 
  -3  -7  12      426.78      440.76     31.48 o 
  -2  -7  12      393.71      430.26     31.48 o 
  -1  -7  12       23.71       33.28      8.03 o 
   0  -7  12      500.21      502.46     22.46 o 
   1  -7  12      578.59      588.67     25.25 o 
   2  -7  12      128.79      123.87     10.59 o 
   3  -7  12      163.75      147.87     14.43 o 
   4  -7  12      179.05      195.47     15.02 o 
   5  -7  12        6.97        2.13      6.44 o 
  -8  -6  12        0.29       -6.72      7.64 o 
  -7  -6  12       17.03       13.47     11.81 o 
  -6  -6  12      269.16      279.60     17.35 o 
  -5  -6  12       37.42       24.27     13.12 o 
  -4  -6  12      239.59      234.15     22.96 o 
  -3  -6  12       20.77       22.96     10.49 o 
  -2  -6  12      719.95      699.13     25.66 o 
  -1  -6  12       80.84       88.31     10.17 o 
   0  -6  12     1347.81     1393.65     41.73 o 
   1  -6  12      434.90      445.99     20.63 o 
   2  -6  12      597.35      621.81     25.03 o 
   3  -6  12      340.19      377.45     19.71 o 
   4  -6  12      232.96      226.31     28.86 o 
   5  -6  12      247.54      294.60     17.55 o 
   6  -6  12       95.90       93.14     18.36 o 
  -9  -5  12        0.06       -2.97      7.38 o 
  -8  -5  12       18.49        2.54      7.18 o 
  -7  -5  12      113.06      114.79     18.69 o 
  -6  -5  12       32.61       30.82      8.31 o 
  -5  -5  12       49.12       40.43     22.30 o 
  -4  -5  12        2.70       -2.82      4.59 o 
  -3  -5  12       42.82       36.60      4.92 o 
  -2  -5  12       24.80       28.32      6.30 o 
  -1  -5  12      199.68      210.35     13.16 o 
   0  -5  12      586.94      608.50     22.95 o 
   1  -5  12      193.85      210.68     13.63 o 
   2  -5  12      345.77      352.24     17.16 o 
   3  -5  12      255.58      226.78     14.35 o 
   4  -5  12      567.44      558.03     22.87 o 
   5  -5  12      282.76      284.39     16.52 o 
   6  -5  12      108.53       94.45     17.71 o 
   7  -5  12      149.68      206.61     23.61 o 
  -9  -4  12       15.56       19.02      8.81 o 
  -8  -4  12       73.34       72.20     11.10 o 
  -7  -4  12      122.71      103.16     11.95 o 
  -6  -4  12       52.40       61.20      9.43 o 
  -5  -4  12      276.90      285.93     19.35 o 
  -4  -4  12      239.36      218.07     14.10 o 
  -3  -4  12      470.71      442.17     13.99 o 
  -2  -4  12      533.37      504.51     24.27 o 
  -1  -4  12     1466.30     1449.96     40.32 o 
   0  -4  12      222.78      219.46     13.43 o 
   1  -4  12      157.80      141.55     11.81 o 
   2  -4  12        8.36        1.84      4.85 o 
   3  -4  12      665.64      624.19     23.13 o 
   4  -4  12        2.43        0.27      8.20 o 
   5  -4  12       33.56       35.26      7.84 o 
   6  -4  12      153.59      173.16     20.33 o 
   7  -4  12       71.93       83.95     16.40 o 
   8  -4  12       83.98       70.84     15.74 o 
  -9  -3  12      155.49      169.85     16.21 o 
  -8  -3  12      310.10      318.37     19.48 o 
  -7  -3  12      254.10      249.77     34.11 o 
  -6  -3  12       44.81       65.97      9.61 o 
  -5  -3  12     3420.36     3398.16    101.34 o 
  -4  -3  12     1569.82     1535.82     59.69 o 
  -3  -3  12       66.53       57.05      7.04 o 
  -2  -3  12     1278.07     1202.34     33.77 o 
  -1  -3  12     1833.71     1751.86     45.67 o 
   0  -3  12     1897.76     1770.75     48.21 o 
   1  -3  12        1.19       -5.10      5.10 o 
   2  -3  12      291.25      261.40     21.64 o 
   3  -3  12      347.30      326.04     15.41 o 
   4  -3  12       97.68       81.30      9.30 o 
   5  -3  12      297.31      301.17     15.92 o 
   6  -3  12      641.51      621.13     37.39 o 
   7  -3  12      172.51      171.84     20.33 o 
   8  -3  12        0.15        8.53      8.53 o 
  -9  -2  12       33.30       30.83      9.28 o 
  -8  -2  12       79.04       76.84     21.97 o 
  -7  -2  12      223.94      216.11     16.73 o 
  -6  -2  12       23.07       28.27      7.56 o 
  -5  -2  12     4117.75     3846.06    104.29 o 
  -4  -2  12      107.81       87.74      9.24 o 
  -3  -2  12      269.31      259.23     12.12 o 
  -2  -2  12     4172.39     4198.62     99.70 o 
  -1  -2  12     1785.62     1683.96     43.36 o 
   0  -2  12      870.48      866.79     38.04 o 
   1  -2  12     3982.47     4066.96     93.41 o 
   2  -2  12     3333.39     3228.40     76.42 o 
   3  -2  12      547.16      477.49     18.57 o 
   4  -2  12      673.07      648.05     25.91 o 
   5  -2  12      560.88      526.68     32.14 o 
   6  -2  12     1145.60     1239.63     56.41 o 
   7  -2  12       49.81       48.54     13.77 o 
   8  -2  12       18.12       34.76     11.15 o 
   9  -2  12        0.66       15.09     10.49 o 
  -9  -1  12        0.34        5.23     13.12 o 
  -8  -1  12        2.12       -3.06      6.25 o 
  -7  -1  12       63.93       60.79      9.96 o 
  -6  -1  12      118.90      110.55     14.10 o 
  -5  -1  12      583.09      544.15     21.80 o 
  -4  -1  12      759.10      742.47     34.76 o 
  -3  -1  12       68.79       68.13     20.33 o 
  -2  -1  12      461.64      402.40     15.75 o 
  -1  -1  12     2199.30     2196.10     78.71 o 
   0  -1  12        0.71        0.26      4.37 o 
   1  -1  12     5061.63     4820.42    107.99 o 
   2  -1  12     1697.49     1609.21     41.62 o 
   4  -1  12     2321.28     2204.80     54.54 o 
   5  -1  12     1507.86     1494.98     40.99 o 
   6  -1  12      560.43      594.24     34.76 o 
   7  -1  12      228.62      232.19     22.30 o 
   8  -1  12      336.06      358.12     28.86 o 
   9  -1  12       15.92       40.01     11.81 o 
  -9   0  12       62.51       65.17     11.57 o 
  -8   0  12       24.27       23.95      8.11 o 
  -7   0  12       24.97       25.75      8.11 o 
  -6   0  12      821.09      797.31     28.74 o 
  -5   0  12      370.64      343.69     25.58 o 
  -4   0  12      167.25      184.96     17.05 o 
  -3   0  12       25.83       33.17      6.25 o 
  -2   0  12       65.75       72.78      7.64 o 
  -1   0  12     1792.75     1850.52     45.91 o 
   0   0  12      197.40      179.88     11.50 o 
   1   0  12      706.54      710.45     22.03 o 
   2   0  12        0.66        3.94      4.04 o 
   4   0  12       65.21       26.24     12.46 o 
   5   0  12     1681.18     1601.03     65.59 o 
   6   0  12      139.18      126.41     13.77 o 
   7   0  12      314.17      338.18     21.32 o 
   8   0  12       93.25      118.06     17.71 o 
   9   0  12       30.20       44.60     12.46 o 
  -9   1  12      102.63      116.01     14.35 o 
  -8   1  12       30.45       29.78      8.57 o 
  -7   1  12       27.17       34.11     11.81 o 
  -6   1  12     2291.56     2289.06     84.61 o 
  -5   1  12      644.50      584.40     32.14 o 
  -4   1  12      175.07      184.31     17.05 o 
  -3   1  12      765.73      702.55     22.40 o 
  -2   1  12       59.91       47.55      6.71 o 
  -1   1  12     1257.56     1240.48     33.16 o 
   0   1  12     3989.72     3945.39     88.99 o 
   1   1  12     1576.02     1603.01     40.42 o 
   2   1  12       61.41       64.83      6.75 o 
   4   1  12      644.56      636.87     36.07 o 
   5   1  12     1284.86     1249.47     55.75 o 
   6   1  12       10.04        9.18     11.81 o 
   7   1  12       55.35       71.62     10.17 o 
   8   1  12        8.39       11.02      6.91 o 
   9   1  12      197.98      248.58     24.27 o 
  10   1  12        6.76       30.17     12.46 o 
  -9   2  12        1.19        1.97     12.46 o 
  -8   2  12       37.97       20.33     11.81 o 
  -7   2  12       22.66       13.12      9.84 o 
  -6   2  12     1355.54     1330.15     56.41 o 
  -5   2  12       27.77       24.27     11.15 o 
  -4   2  12     2452.09     2514.93     59.74 o 
  -3   2  12     1385.66     1365.20     35.68 o 
  -2   2  12       25.67       33.07      5.78 o 
  -1   2  12     1525.85     1566.52     39.88 o 
   0   2  12     9914.49    10241.67    218.81 o 
   1   2  12     2959.51     2785.69     64.55 o 
   2   2  12      579.89      564.62     17.93 o 
   3   2  12      447.79      403.37     16.40 o 
   4   2  12      355.21      414.52     28.86 o 
   5   2  12     2132.47     2127.71     81.33 o 
   6   2  12      455.95      433.54     32.79 o 
   7   2  12      110.41      113.90     11.97 o 
   8   2  12       40.99       31.43      8.13 o 
   9   2  12      170.35      209.53     20.33 o 
  10   2  12       19.50       -3.28     13.12 o 
  -9   3  12      173.94      192.83     25.58 o 
  -8   3  12       89.77       98.38     18.36 o 
  -7   3  12       26.16       29.52     11.81 o 
  -6   3  12      106.74       96.42     15.74 o 
  -5   3  12     1150.88     1170.77     50.50 o 
  -4   3  12     4935.08     4846.36    108.51 o 
  -3   3  12      242.83      229.52     11.66 o 
  -2   3  12       13.50       23.09      5.10 o 
  -1   3  12      575.51      542.69     26.56 o 
   0   3  12     8919.90     9092.42    194.71 o 
   1   3  12      455.33      463.10     17.71 o 
   2   3  12      718.57      680.23     20.17 o 
   4   3  12       17.48        9.84     11.15 o 
   5   3  12     2258.07     2085.73     80.02 o 
   6   3  12     1778.08     1755.82     72.80 o 
   7   3  12      388.90      361.40     29.52 o 
   8   3  12      124.43      121.33     13.07 o 
   9   3  12      175.95      206.30     15.76 o 
  10   3  12       16.90        7.21     11.81 o 
  -9   4  12      183.03      185.62     24.92 o 
  -8   4  12      101.64      121.34     19.68 o 
  -7   4  12      221.05      217.10     21.64 o 
  -6   4  12      120.23      118.06     17.71 o 
  -5   4  12      464.24      432.89     27.55 o 
  -4   4  12      735.22      730.00     23.53 o 
  -3   4  12      778.50      767.07     23.60 o 
  -2   4  12      519.33      524.90     17.85 o 
  -1   4  12     1180.17     1198.59     31.99 o 
   0   4  12     1342.54     1414.56     35.89 o 
   1   4  12      972.19     1025.08     27.92 o 
   2   4  12     3001.53     3061.04     94.45 o 
   4   4  12      353.68      349.59     26.89 o 
   5   4  12      122.58       95.10     17.71 o 
   6   4  12     1451.05     1425.25     61.65 o 
   7   4  12      110.82       89.20     19.02 o 
   8   4  12       49.07       49.65     10.19 o 
   9   4  12      205.18      212.78     16.99 o 
  10   4  12       30.68       39.35     15.74 o 
  -8   5  12       27.43       22.96     13.77 o 
  -7   5  12      346.46      341.06     26.24 o 
  -6   5  12       93.28       76.08     15.09 o 
  -5   5  12      273.96      257.77     21.64 o 
  -4   5  12        9.03       -4.57      4.57 o 
  -3   5  12      943.69      911.76     27.10 o 
  -2   5  12      480.79      461.62     17.16 o 
  -1   5  12     3201.14     3182.27     73.70 o 
   0   5  12       29.46       30.59      6.03 o 
   1   5  12     1007.35     1003.88     27.45 o 
   2   5  12      461.21      472.24     20.33 o 
   3   5  12      270.22      225.63     19.68 o 
   4   5  12     1721.07     1600.37     62.97 o 
   5   5  12      630.03      623.10     35.42 o 
   6   5  12      438.88      390.91     30.83 o 
   7   5  12       90.13       80.67     19.02 o 
   8   5  12      298.18      279.92     18.75 o 
   9   5  12       33.05       39.69     10.31 o 
  -8   6  12        0.03       -9.84      9.84 o 
  -7   6  12      112.91      107.57     18.36 o 
  -6   6  12        0.01       -7.87      7.87 o 
  -5   6  12      619.61      622.44     34.11 o 
  -4   6  12      315.09      289.43     15.69 o 
  -3   6  12      111.14      113.00      9.96 o 
  -2   6  12       30.36       36.21      6.25 o 
  -1   6  12      500.34      523.40     18.78 o 
   0   6  12      279.54      276.56     21.32 o 
   1   6  12      306.75      293.11     13.07 o 
   2   6  12       22.69       29.18      7.21 o 
   3   6  12      224.68      249.24     20.33 o 
   4   6  12      932.26      928.74     42.63 o 
   5   6  12      378.03      356.15     26.24 o 
   6   6  12       62.57       56.41     17.05 o 
   7   6  12      134.95      128.55     22.30 o 
   8   6  12       56.24        9.18     17.05 o 
   9   6  12        3.99       -9.84      9.84 o 
  -7   7  12        6.04        0.00     11.81 o 
  -6   7  12       88.79       87.89     17.05 o 
  -5   7  12      317.43      274.16     22.96 o 
  -4   7  12       72.74       87.01     10.43 o 
  -3   7  12      372.75      395.89     17.61 o 
  -2   7  12      243.22      214.57     12.75 o 
  -1   7  12      268.93      309.44     14.38 o 
   0   7  12      457.29      440.32     19.68 o 
   1   7  12      853.89      898.76     26.71 o 
   2   7  12      292.58      303.43     32.14 o 
   3   7  12      208.27      223.66     19.68 o 
   4   7  12      209.56      244.65     20.33 o 
   5   7  12      191.23      182.34     21.64 o 
   6   7  12      251.83      240.71     24.27 o 
   7   7  12       17.77      -14.43     14.43 o 
   8   7  12        6.57      -14.43     14.43 o 
   9   7  12        5.23       -7.09     24.92 o 
  -7   8  12       22.58        8.53     13.77 o 
  -6   8  12      253.07      296.46     26.24 o 
  -5   8  12        0.10        1.97     10.49 o 
  -4   8  12       22.97       25.91      7.88 o 
  -3   8  12      508.95      532.36     21.80 o 
  -2   8  12      288.46      295.68     15.49 o 
  -1   8  12        0.24        0.66      5.98 o 
   0   8  12       67.63       77.90      8.57 o 
   1   8  12      669.93      724.42     24.00 o 
   2   8  12       50.88       39.35     11.81 o 
   3   8  12      376.82      369.92     24.92 o 
   4   8  12        8.34       24.92      9.84 o 
   5   8  12      350.62      375.83     27.55 o 
   6   8  12      318.10      310.89     28.20 o 
   7   8  12       40.92       23.61     16.40 o 
   8   8  12       30.64       -0.66     17.05 o 
  -6   9  12       80.73       73.46     18.36 o 
  -5   9  12       35.83       30.83     13.77 o 
  -4   9  12       48.39       41.48     12.46 o 
  -3   9  12      308.59      314.79     18.28 o 
  -2   9  12      346.38      379.21     28.20 o 
  -1   9  12       79.79       63.43      9.28 o 
   0   9  12      391.77      406.70     18.21 o 
   1   9  12       27.62       26.05      6.71 o 
   2   9  12       52.45       35.42     11.15 o 
   3   9  12      253.65      241.37     21.64 o 
   4   9  12      268.58      291.87     24.27 o 
   5   9  12       51.05       44.60     13.77 o 
   6   9  12        2.10       -3.94     11.81 o 
   7   9  12       74.47       66.90     17.71 o 
  -5  10  12        0.97        1.31     11.81 o 
  -4  10  12       41.78       39.66      9.50 o 
  -3  10  12      166.06      199.98     16.00 o 
  -2  10  12      449.98      473.15     22.25 o 
  -1  10  12       17.56        9.51      7.42 o 
   0  10  12       57.41       54.23      9.03 o 
   1  10  12        3.19       -5.58      5.58 o 
   2  10  12       37.80       20.33     11.81 o 
   3  10  12      193.58      203.98     21.64 o 
   4  10  12      259.80      246.62     22.96 o 
   5  10  12        0.81       -8.53      8.53 o 
   6  10  12       23.14       -3.28     12.46 o 
   7  10  12       21.11       -7.21     14.43 o 
  -3  11  12       14.60       21.60      9.24 o 
  -2  11  12      180.50      191.11     16.40 o 
  -1  11  12       73.97       64.80     10.64 o 
   0  11  12        7.32        3.68      8.53 o 
   1  11  12      115.13      121.34     18.36 o 
   2  11  12       65.66       65.59     15.09 o 
   3  11  12      126.96      127.90     19.68 o 
   4  11  12      106.68      109.53     18.36 o 
   5  11  12      102.46       95.76     18.36 o 
   6  11  12        3.78      -11.15     11.15 o 
  -1  12  12        4.97        0.66     11.15 o 
   0  12  12       10.08        2.62     10.49 o 
  -3 -10  13       46.33       32.14     15.74 o 
  -2 -10  13       61.46       44.60     16.40 o 
  -1 -10  13        6.61       -2.62     11.81 o 
   0 -10  13      261.85      269.79     19.46 o 
  -5  -9  13       22.47       -1.31     13.12 o 
  -4  -9  13       57.11       64.28     19.02 o 
  -3  -9  13       29.70       15.09     12.46 o 
  -2  -9  13       41.09       42.63     15.09 o 
  -1  -9  13      153.22      170.53     24.92 o 
   0  -9  13      108.45      114.78     20.99 o 
   1  -9  13       57.01       59.03     15.74 o 
   2  -9  13       30.00       24.27     13.77 o 
   3  -9  13      175.84      186.27     24.27 o 
  -6  -8  13        0.11       17.71     13.12 o 
  -5  -8  13      166.21      176.43     26.24 o 
  -4  -8  13      213.14      198.74     25.58 o 
  -3  -8  13        0.13        2.62     10.49 o 
  -2  -8  13       50.97       52.47     15.74 o 
  -1  -8  13      470.85      476.18     34.76 o 
   0  -8  13       10.54       20.33     11.81 o 
   1  -8  13        6.80        6.80      7.25 o 
   2  -8  13       45.13       43.47      9.96 o 
   3  -8  13      222.31      223.62     17.39 o 
   4  -8  13        1.52       16.40     11.15 o 
  -7  -7  13      211.37      204.64     26.89 o 
  -6  -7  13        0.63       19.68     12.46 o 
  -5  -7  13      682.70      708.36     43.94 o 
  -4  -7  13      183.48      169.22     23.61 o 
  -3  -7  13      136.42      116.75     19.68 o 
  -2  -7  13      190.33      196.11     22.30 o 
  -1  -7  13      759.20      758.52     29.38 o 
   0  -7  13      178.20      166.04     14.18 o 
   1  -7  13       78.57       67.37     10.55 o 
   2  -7  13      353.97      330.24     15.50 o 
   3  -7  13        0.47       -4.59      6.03 o 
   4  -7  13        8.92       15.63      7.84 o 
   5  -7  13      152.66      166.46     15.96 o 
  -8  -6  13        1.29       -4.61      7.09 o 
  -7  -6  13       83.61       72.80     17.05 o 
  -6  -6  13       17.26       15.09     12.46 o 
  -5  -6  13      795.13      806.75     44.60 o 
  -4  -6  13        2.22       -7.21      7.21 o 
  -3  -6  13      297.78      253.17     24.27 o 
  -2  -6  13      346.42      322.35     16.99 o 
  -1  -6  13      669.69      680.56     26.13 o 
   0  -6  13      444.22      477.30     22.25 o 
   1  -6  13      921.66      912.50     32.00 o 
   2  -6  13      418.57      406.27     20.17 o 
   3  -6  13       36.66       29.94      7.88 o 
   4  -6  13      138.67      152.60     24.92 o 
   5  -6  13       85.04       96.83     11.95 o 
   6  -6  13      321.89      362.71     31.48 o 
  -8  -5  13        0.28       -6.49      6.49 o 
  -7  -5  13        9.78        6.69      8.85 o 
  -6  -5  13      176.47      186.28     15.28 o 
  -5  -5  13      247.41      228.30     14.94 o 
  -4  -5  13        7.30        9.61      5.82 o 
  -3  -5  13        0.94        0.66      8.53 o 
  -2  -5  13       62.90       73.57      8.96 o 
  -1  -5  13      508.28      493.43     20.81 o 
   0  -5  13        4.33       12.60      6.44 o 
   1  -5  13     1174.00     1198.73     37.10 o 
   2  -5  13       22.97       35.27      7.42 o 
   3  -5  13      373.24      349.14     17.82 o 
   4  -5  13      141.79      141.13     12.96 o 
   5  -5  13      162.25      141.59     13.35 o 
   6  -5  13      375.10      402.06     31.48 o 
  -9  -4  13       48.61       69.40     15.74 o 
  -8  -4  13        1.18       -4.77      6.71 o 
  -7  -4  13       51.60       65.21     10.20 o 
  -6  -4  13      965.17      991.51     33.82 o 
  -5  -4  13      219.06      222.62     25.91 o 
  -4  -4  13        0.78       -4.92      4.92 o 
  -3  -4  13        1.08       -2.62      7.87 o 
  -2  -4  13      243.89      226.20     13.07 o 
  -1  -4  13      708.05      698.31     34.76 o 
   0  -4  13      261.80      269.99     14.82 o 
   1  -4  13      120.44      123.55     11.13 o 
   2  -4  13       73.29       80.04      9.28 o 
   3  -4  13       51.41       39.21      7.38 o 
   4  -4  13       83.31       69.42      9.43 o 
   5  -4  13      533.24      563.41     35.42 o 
   6  -4  13      126.93      143.64     20.33 o 
   7  -4  13      101.26      116.75     19.02 o 
  -9  -3  13       70.55       75.67     26.89 o 
  -8  -3  13        5.87        3.43      7.09 o 
  -7  -3  13      181.81      201.20     15.28 o 
  -6  -3  13     2293.35     2247.42     60.27 o 
  -5  -3  13      331.36      365.00     28.86 o 
  -4  -3  13      266.99      253.83     21.64 o 
  -3  -3  13      890.80      877.75     26.89 o 
  -2  -3  13        2.02        3.07      4.24 o 
  -1  -3  13      989.59      971.94     29.89 o 
   0  -3  13     2552.42     2490.05     62.15 o 
   1  -3  13     1039.71     1108.92     33.38 o 
   2  -3  13      582.34      543.57     21.07 o 
   3  -3  13       40.94       31.52      6.62 o 
   4  -3  13      488.58      500.27     20.62 o 
   5  -3  13      848.49      908.41     46.57 o 
   6  -3  13       15.10       26.24     11.81 o 
   7  -3  13        0.49       11.81      8.53 o 
   8  -3  13        0.76        9.18      8.53 o 
  -9  -2  13       20.77       13.70      8.57 o 
  -8  -2  13       77.33       63.42     10.64 o 
  -7  -2  13       62.56       81.52     11.10 o 
  -6  -2  13     1489.97     1362.81     41.04 o 
  -5  -2  13       83.53       88.52     10.89 o 
  -4  -2  13     2573.36     2539.61     90.51 o 
  -3  -2  13     1390.39     1295.40     78.05 o 
  -2  -2  13      127.75      113.12      9.43 o 
  -1  -2  13      958.04      922.95     65.59 o 
   0  -2  13    10054.47     9408.72    275.47 o 
   1  -2  13     3432.13     3319.02     78.81 o 
   2  -2  13       17.17       13.72      5.82 o 
   3  -2  13     1207.44     1177.29     33.90 o 
   4  -2  13      347.78      325.58     15.76 o 
   5  -2  13     1014.63      989.74     48.54 o 
   6  -2  13      244.02      237.43     24.27 o 
   7  -2  13      230.76      234.81     23.61 o 
   8  -2  13       61.17       90.51     16.40 o 
   9  -2  13       60.59       99.70     17.05 o 
  -9  -1  13      146.12      148.18     17.38 o 
  -8  -1  13       49.45       57.34     10.64 o 
  -7  -1  13       13.20       14.43      6.96 o 
  -6  -1  13      240.12      229.72     15.28 o 
  -5  -1  13     1210.14     1118.29     49.19 o 
  -4  -1  13     2357.42     2267.42     81.33 o 
  -3  -1  13       58.29       49.39      6.44 o 
  -2  -1  13      515.91      549.01     19.46 o 
  -1  -1  13      283.59      291.81     14.14 o 
   0  -1  13     6432.34     6397.20    141.18 o 
   1  -1  13        2.76        3.38     10.17 o 
   2  -1  13     1618.06     1574.93     41.62 o 
   3  -1  13     1180.01     1181.67     33.51 o 
   4  -1  13      236.47      228.25     22.96 o 
   5  -1  13     1089.51     1120.92     52.47 o 
   6  -1  13     1420.66     1297.35     58.37 o 
   7  -1  13      728.55      711.64     41.32 o 
   8  -1  13        8.31       18.36     10.49 o 
   9  -1  13      164.10      216.44     23.61 o 
  -9   0  13      101.49       96.71     13.68 o 
  -8   0  13       26.89       46.24      9.50 o 
  -7   0  13      186.74      171.84     20.99 o 
  -6   0  13      127.91      107.57     17.05 o 
  -5   0  13      778.61      825.77     40.01 o 
  -4   0  13      332.85      302.37     21.64 o 
  -3   0  13      255.39      246.64     12.96 o 
  -2   0  13      429.62      453.97     17.62 o 
  -1   0  13      499.62      516.27     19.00 o 
   0   0  13     1571.79     1607.14     59.69 o 
   1   0  13     2265.99     2252.91     55.10 o 
   2   0  13     1426.93     1362.50     36.42 o 
   3   0  13       19.08       19.46      5.58 o 
   4   0  13      667.82      632.28     36.07 o 
   5   0  13      229.70      194.80     22.96 o 
   6   0  13     1105.70     1061.27     32.96 o 
   7   0  13       19.71       40.67     13.77 o 
   8   0  13      241.36      251.21     24.92 o 
   9   0  13      157.26      194.80     22.96 o 
  -9   1  13      153.36      154.13     23.61 o 
  -8   1  13       69.26       57.06     15.74 o 
  -7   1  13      426.74      461.75     31.48 o 
  -6   1  13      127.55      154.13     19.68 o 
  -5   1  13     1031.55      987.12     45.91 o 
  -4   1  13      198.19      177.09     19.02 o 
  -3   1  13       96.60      107.71      9.43 o 
  -2   1  13     1449.07     1454.66     38.24 o 
  -1   1  13     2977.09     3022.48     70.48 o 
   0   1  13     1730.79     1760.52     44.46 o 
   1   1  13      645.93      680.11     22.96 o 
   2   1  13       67.82       66.68      7.25 o 
   4   1  13     2759.02     2713.42     98.38 o 
   5   1  13      334.12      323.35     26.89 o 
   6   1  13      284.50      309.58     26.24 o 
   7   1  13      173.66      194.33     14.02 o 
   8   1  13      317.26      356.15     29.52 o 
   9   1  13       33.50       62.31     15.09 o 
  -9   2  13      302.00      343.69     31.48 o 
  -8   2  13        4.56        9.18     11.81 o 
  -7   2  13      188.91      181.68     20.33 o 
  -6   2  13       31.35       23.61     11.15 o 
  -5   2  13     3479.43     3344.39    114.13 o 
  -4   2  13      640.85      585.23     21.20 o 
  -3   2  13       63.47       66.17      8.11 o 
  -2   2  13     1193.75     1176.20     32.46 o 
  -1   2  13     3176.02     3135.75     73.04 o 
   0   2  13     2974.06     3018.14     70.21 o 
   1   2  13      615.01      574.46     19.54 o 
   2   2  13      108.44       96.59      7.84 o 
   3   2  13        6.57       -1.72      7.54 o 
   4   2  13     3477.04     3444.74    120.68 o 
   5   2  13     1324.63     1263.25     56.41 o 
   6   2  13      330.36      318.11     27.55 o 
   7   2  13       46.61       62.43      9.58 o 
   8   2  13       10.61       10.69      7.39 o 
   9   2  13        0.01       -5.25      9.84 o 
  -9   3  13      298.15      299.09     28.86 o 
  -8   3  13       78.15       68.87     17.05 o 
  -7   3  13       34.74       35.42     13.12 o 
  -6   3  13      282.57      262.36     22.30 o 
  -5   3  13     1498.60     1496.74     60.34 o 
  -4   3  13       10.33        7.21      6.15 o 
  -3   3  13     1225.65     1262.22     34.28 o 
  -2   3  13       35.03       32.13      7.87 o 
  -1   3  13      679.55      683.93     32.47 o 
   0   3  13      332.83      362.74     19.02 o 
   1   3  13     4714.13     4930.76    109.56 o 
   2   3  13     1025.12     1050.54     28.68 o 
   3   3  13        6.50       -5.90      5.90 o 
   4   3  13      996.16      907.75     43.94 o 
   5   3  13     1054.50     1126.82     53.13 o 
   6   3  13      862.01      878.24     46.57 o 
   7   3  13       73.69       74.77     18.36 o 
   8   3  13       25.50       33.84      8.73 o 
   9   3  13        0.01       10.64     17.05 o 
  -8   4  13      256.30      272.85     25.58 o 
  -7   4  13       50.37       68.87     16.40 o 
  -6   4  13      305.81      314.83     25.58 o 
  -5   4  13       19.85        1.31      8.53 o 
  -4   4  13      721.72      701.68     23.06 o 
  -3   4  13     2393.18     2296.04     55.87 o 
  -2   4  13      984.94     1004.47     28.52 o 
  -1   4  13       60.80       54.94      6.91 o 
   0   4  13      550.09      551.31     18.48 o 
   1   4  13     2945.77     2983.30     68.99 o 
   2   4  13       28.86       32.05      5.56 o 
   4   4  13        0.08        0.00     11.15 o 
   5   4  13      659.10      706.39     38.70 o 
   6   4  13      230.62      238.09     27.55 o 
   7   4  13      390.74      375.17     32.79 o 
   8   4  13      157.62      157.65     15.22 o 
   9   4  13       13.15       12.33      8.61 o 
  -8   5  13      240.65      253.17     26.24 o 
  -7   5  13       29.00       41.32     13.77 o 
  -6   5  13      171.21      200.05     21.64 o 
  -5   5  13       45.24       30.17     11.81 o 
  -4   5  13      272.16      234.18     12.89 o 
  -3   5  13      433.06      420.85     35.75 o 
  -2   5  13      391.40      415.53     16.21 o 
  -1   5  13       18.43       13.92     10.82 o 
   0   5  13      642.67      642.56     20.81 o 
   1   5  13        0.40       -2.84      4.10 o 
   2   5  13      791.00      821.79     38.70 o 
   3   5  13     1302.65     1269.81     52.47 o 
   4   5  13      247.30      261.04     22.96 o 
   5   5  13      201.04      164.63     20.99 o 
   6   5  13      268.52      256.45     25.58 o 
   7   5  13      200.75      183.65     24.27 o 
   8   5  13        6.66      -12.46     13.77 o 
   9   5  13      203.11      188.81     16.55 o 
  -8   6  13      115.99      119.37     20.33 o 
  -7   6  13        0.87       -9.18      9.18 o 
  -6   6  13       75.76       68.21     15.09 o 
  -5   6  13       98.37       87.89     15.74 o 
  -4   6  13      127.61       98.62     10.37 o 
  -3   6  13       22.91       30.80      6.71 o 
  -2   6  13     1039.99     1017.49     30.15 o 
  -1   6  13      604.51      612.70     26.56 o 
   0   6  13      161.16      170.26     10.83 o 
   1   6  13       10.62        6.09      4.72 o 
   2   6  13      360.61      311.55     20.99 o 
   3   6  13      346.09      340.41     24.27 o 
   4   6  13       89.55       99.04     16.40 o 
   5   6  13      168.81      148.89     19.68 o 
   6   6  13      167.25      153.48     22.30 o 
   7   6  13        2.97      -13.77     13.77 o 
   8   6  13       44.36       40.67     19.02 o 
   9   6  13      271.56      263.53     49.52 o 
  -7   7  13      123.17      122.65     20.33 o 
  -6   7  13        6.53       -1.97     11.15 o 
  -5   7  13      174.17      163.32     20.33 o 
  -4   7  13      260.11      256.65     15.49 o 
  -3   7  13       68.97       67.59      9.28 o 
  -2   7  13      950.13      971.81     30.14 o 
  -1   7  13      160.63      155.44     10.89 o 
   0   7  13       57.29       78.60      8.35 o 
   1   7  13      981.91      923.95     27.36 o 
   2   7  13       90.33       79.36     13.77 o 
   3   7  13      149.07      135.77     17.05 o 
   4   7  13      253.45      267.60     23.61 o 
   5   7  13      683.91      691.97     38.70 o 
   6   7  13       17.21      -11.81     13.12 o 
   7   7  13        0.58       -7.21     15.09 o 
   8   7  13       56.17       38.70     17.71 o 
   9   7  13      161.21      166.60     23.28 o 
  -6   8  13       37.46       15.74     12.46 o 
  -5   8  13        0.40       -9.18      9.18 o 
  -4   8  13      180.00      181.16     14.09 o 
  -3   8  13        3.62        3.94      6.03 o 
  -2   8  13       90.69       94.58     10.17 o 
  -1   8  13      423.44      430.32     18.53 o 
   0   8  13       16.60       19.84      6.71 o 
   1   8  13      654.31      681.94     30.83 o 
   2   8  13      440.62      452.57     27.55 o 
   3   8  13        5.56       -4.59      8.53 o 
   4   8  13      513.86      554.23     32.79 o 
   5   8  13      414.25      451.25     31.48 o 
   6   8  13        7.35        6.56     13.77 o 
   7   8  13      129.93       71.49     20.33 o 
   8   8  13       97.10       69.52     21.64 o 
  -5   9  13       27.12       12.46     12.46 o 
  -4   9  13       55.67       46.26      9.14 o 
  -3   9  13      132.51      110.68     12.03 o 
  -2   9  13       44.60       45.40      9.03 o 
  -1   9  13      427.30      482.83     20.81 o 
   0   9  13       24.77       27.24      7.38 o 
   1   9  13       63.80       58.16      8.50 o 
   2   9  13      280.73      290.56     22.96 o 
   3   9  13      166.36      168.56     19.02 o 
   4   9  13      198.56      192.83     20.33 o 
   5   9  13        2.41       -9.18      9.84 o 
   6   9  13        3.28       -6.56     12.46 o 
   7   9  13       56.13       32.14     17.71 o 
   8   9  13      160.11      161.35     27.55 o 
  -4  10  13       32.82       31.06      9.03 o 
  -3  10  13       72.75       71.19     10.89 o 
  -2  10  13      200.48      244.28     16.46 o 
  -1  10  13       74.88       88.85     11.13 o 
   0  10  13        4.33       -6.25      6.25 o 
   1  10  13        0.48       -4.59      7.21 o 
   2  10  13      119.59      118.06     18.36 o 
   3  10  13      172.99      173.16     20.33 o 
   4  10  13      146.40      156.76     20.99 o 
   5  10  13       32.17       33.45     13.12 o 
   6  10  13        0.38      -11.81     11.81 o 
   7  10  13        0.03      -11.15     11.15 o 
  -3  11  13       47.94       46.99     10.67 o 
  -2  11  13      102.33      103.36     12.75 o 
  -1  11  13       40.20       40.46     10.17 o 
   0  11  13      275.69      304.06     18.07 o 
   1  11  13        0.15       -8.53      8.53 o 
   2  11  13       68.07       74.12     15.74 o 
   3  11  13       91.22      107.57     19.02 o 
   4  11  13      213.03      222.35     24.27 o 
   5  11  13        9.66       -7.21     11.15 o 
  -1  12  13      139.44      139.70     20.99 o 
  -4  -9  14        6.02       -7.87     11.15 o 
  -3  -9  14        1.67       -2.62     11.15 o 
  -2  -9  14      152.00      157.41     24.92 o 
  -1  -9  14       25.05       26.89     15.09 o 
   0  -9  14       11.97       19.02     12.46 o 
   1  -9  14      128.86      128.26     15.28 o 
   2  -9  14        0.41       -7.21     11.15 o 
  -6  -8  14      264.43      343.69     33.45 o 
  -5  -8  14       42.04       35.42     15.74 o 
  -4  -8  14        0.32        0.66      9.84 o 
  -3  -8  14        7.42       -6.56     10.49 o 
  -2  -8  14       86.90       87.23     19.02 o 
  -1  -8  14        0.94        3.94     11.15 o 
   0  -8  14       66.19       60.20     16.40 o 
   1  -8  14      116.88      100.93     13.16 o 
   2  -8  14       28.39       27.22      8.81 o 
   3  -8  14        0.95        2.56      6.77 o 
   4  -8  14      134.14      134.46     20.99 o 
  -7  -7  14       68.84      104.94     20.99 o 
  -6  -7  14      620.41      672.94     43.94 o 
  -5  -7  14       27.89       24.92     13.77 o 
  -4  -7  14      194.36      207.92     26.89 o 
  -3  -7  14      365.99      259.73     25.58 o 
  -2  -7  14        6.03        5.25     11.15 o 
  -1  -7  14      134.27      134.89     13.82 o 
   0  -7  14      500.75      489.87     23.60 o 
   1  -7  14      181.24      184.85     15.75 o 
   2  -7  14       72.47       81.08     22.96 o 
   3  -7  14        1.68        3.80      6.91 o 
   4  -7  14      115.22      132.60     14.65 o 
  -7  -6  14        7.60       12.46     11.15 o 
  -6  -6  14      501.27      515.53     36.73 o 
  -5  -6  14       20.49       22.30     13.12 o 
  -4  -6  14      477.01      503.07     34.11 o 
  -3  -6  14      200.06      200.05     21.64 o 
  -2  -6  14      122.18      121.98     12.29 o 
  -1  -6  14      216.20      266.76     16.81 o 
   0  -6  14     1627.43     1598.97     59.36 o 
   1  -6  14      442.01      494.23     22.95 o 
   2  -6  14       56.33       55.37      9.71 o 
   3  -6  14      336.15      332.09     19.00 o 
   4  -6  14       20.20        5.82      7.18 o 
   5  -6  14      245.26      297.77     28.86 o 
  -8  -5  14        7.65        4.37      7.64 o 
  -7  -5  14       37.76       36.08      8.96 o 
  -6  -5  14      184.56      183.83     15.44 o 
  -5  -5  14      237.03      258.42     24.27 o 
  -4  -5  14      239.54      225.63     22.96 o 
  -3  -5  14        2.77       -3.28      7.21 o 
  -2  -5  14      423.76      426.17     19.33 o 
  -1  -5  14       24.86       19.88      6.62 o 
   0  -5  14     1088.42     1112.48     35.70 o 
   1  -5  14      121.37      111.89     13.12 o 
   2  -5  14      393.62      400.77     19.71 o 
   3  -5  14      279.95      295.68     13.60 o 
   4  -5  14      116.28      113.20     12.03 o 
   5  -5  14      240.39      249.89     25.58 o 
   6  -5  14      191.73      175.78     23.61 o 
  -8  -4  14       14.06        3.52      7.64 o 
  -7  -4  14      212.77      215.83     17.05 o 
  -6  -4  14      185.58      199.89     15.28 o 
  -5  -4  14      767.93      786.65     28.65 o 
  -4  -4  14       93.97       91.17     16.40 o 
  -3  -4  14        0.44       -5.90      5.90 o 
  -2  -4  14      322.27      330.43     16.34 o 
  -1  -4  14      324.57      325.18     16.62 o 
   0  -4  14      614.01      686.28     25.03 o 
   1  -4  14      121.70      111.38     10.89 o 
   2  -4  14      172.79      174.15     12.52 o 
   3  -4  14       27.51       16.10      6.71 o 
   4  -4  14      569.45      591.62     23.80 o 
   5  -4  14       69.64       90.51     16.40 o 
   6  -4  14       90.14       80.02     16.40 o 
   7  -4  14       32.66       47.88     14.43 o 
  -9  -3  14      128.45      125.70     15.49 o 
  -8  -3  14       36.93       35.45      9.50 o 
  -7  -3  14      232.19      240.69     16.89 o 
  -6  -3  14       83.03       96.14     11.48 o 
  -5  -3  14     1957.26     1870.62     51.23 o 
  -4  -3  14      127.75      127.90     17.71 o 
  -3  -3  14        0.38       -1.97      7.21 o 
  -2  -3  14      417.87      420.06     17.74 o 
  -1  -3  14     2739.66     2560.14     63.77 o 
   0  -3  14     2136.04     2113.61     54.96 o 
   1  -3  14      629.67      604.16     22.71 o 
   2  -3  14       61.18       60.41      8.35 o 
   3  -3  14       67.68       62.78      8.50 o 
   4  -3  14      991.09      989.86     31.75 o 
   5  -3  14       59.87       55.09     14.43 o 
   6  -3  14      127.43      114.78     18.36 o 
   7  -3  14        6.36       26.24     10.49 o 
  -9  -2  14      240.24      254.58     19.14 o 
  -8  -2  14       33.40       37.47      9.50 o 
  -7  -2  14       67.86       56.94      9.71 o 
  -6  -2  14       25.79       24.85      8.53 o 
  -5  -2  14     2826.94     2748.18     99.04 o 
  -4  -2  14       88.32       83.95     15.09 o 
  -3  -2  14       87.05       70.92      7.52 o 
  -2  -2  14      778.23      759.76     24.73 o 
  -1  -2  14     3015.56     2893.23     69.80 o 
   0  -2  14     1169.28     1160.78     34.09 o 
   1  -2  14     1480.61     1496.01     41.25 o 
   2  -2  14      139.94      150.75     11.30 o 
   3  -2  14       35.81       40.51      7.39 o 
   4  -2  14     1551.51     1423.94     61.65 o 
   5  -2  14      987.93     1025.81     51.16 o 
   6  -2  14      635.33      657.86     38.70 o 
   7  -2  14       16.28       29.52     11.15 o 
   8  -2  14       17.26       49.19     13.77 o 
  -9  -1  14      137.20      149.82     16.21 o 
  -8  -1  14       39.11       46.26      9.96 o 
  -7  -1  14       10.14        7.21      9.18 o 
  -6  -1  14      329.08      341.06     25.58 o 
  -5  -1  14     1274.84     1229.14     53.13 o 
  -4  -1  14      261.15      276.79     22.30 o 
  -3  -1  14      695.11      692.01     22.60 o 
  -2  -1  14       30.84       34.87      6.49 o 
  -1  -1  14     1138.79     1088.71     31.53 o 
   0  -1  14      158.66      174.10     12.23 o 
   1  -1  14     3546.15     3514.78     82.49 o 
   2  -1  14      340.95      335.78     15.59 o 
   3  -1  14        0.39       -2.11      4.63 o 
   4  -1  14     1230.46     1181.26     53.13 o 
   5  -1  14     1417.32     1381.31     61.00 o 
   6  -1  14      449.68      460.44     32.14 o 
   7  -1  14      159.23      168.56     22.30 o 
   8  -1  14       50.66       64.93     15.09 o 
  -9   0  14       57.17       65.59     17.71 o 
  -8   0  14      301.45      301.71     26.89 o 
  -7   0  14        4.41        3.28      9.18 o 
  -6   0  14      391.22      410.59     28.86 o 
  -5   0  14        0.17       -3.94      8.53 o 
  -4   0  14     1276.83     1269.81     53.13 o 
  -3   0  14     1168.29     1160.68     54.44 o 
  -2   0  14      573.08      562.01     20.17 o 
  -1   0  14      501.19      497.20     18.74 o 
   0   0  14     1361.05     1412.08     38.21 o 
   1   0  14     2029.60     2041.69     61.98 o 
   2   0  14      102.04      104.59      9.58 o 
   3   0  14     1215.10     1225.55     34.16 o 
   4   0  14       26.62       20.33     11.81 o 
   5   0  14      475.58      469.62     32.14 o 
   6   0  14       21.72       39.35     13.77 o 
   7   0  14      504.85      519.47     35.42 o 
   8   0  14      168.72      200.70     23.61 o 
  -9   1  14       20.50       23.61     13.77 o 
  -8   1  14      291.93      322.70     28.86 o 
  -7   1  14       23.63       18.36     11.15 o 
  -6   1  14      529.43      534.55     33.45 o 
  -5   1  14        6.55       -8.53      8.53 o 
  -4   1  14      657.80      673.60     34.76 o 
  -3   1  14      318.42      313.15     15.53 o 
  -2   1  14      975.50      980.59     29.22 o 
  -1   1  14     1129.50     1139.09     32.43 o 
   0   1  14      957.56      981.19     28.92 o 
   1   1  14        1.30        0.97      5.90 o 
   2   1  14     1644.53     1643.61     42.58 o 
   3   1  14     2479.34     2310.43     56.12 o 
   4   1  14      205.52      165.94     20.33 o 
   5   1  14      312.72      262.36     24.92 o 
   6   1  14      403.02      436.17     30.83 o 
   7   1  14       95.56      104.65     12.13 o 
   8   1  14        9.46       28.20     13.12 o 
   9   1  14      243.45      292.53     28.20 o 
  -9   2  14        0.00       -7.21     11.15 o 
  -8   2  14      143.81      126.59     20.99 o 
  -7   2  14        7.65       -8.53      8.53 o 
  -6   2  14      505.96      453.88     30.83 o 
  -5   2  14      424.29      438.14     29.52 o 
  -4   2  14      646.00      688.69     36.07 o 
  -3   2  14        7.51       -2.62      5.98 o 
  -2   2  14     1085.86     1099.57     31.77 o 
  -1   2  14     1326.87     1309.66     35.70 o 
   0   2  14     1713.31     1716.70     43.99 o 
   1   2  14       61.07       60.08      7.15 o 
   2   2  14      762.07      763.77     23.47 o 
   3   2  14      560.87      583.09     34.11 o 
   4   2  14      209.26      254.49     24.92 o 
   5   2  14     1297.79     1126.82     53.13 o 
   6   2  14      346.95      359.43     30.17 o 
   7   2  14       45.76       73.10     10.24 o 
   8   2  14       92.46      119.83     13.24 o 
   9   2  14      415.83      507.66     36.73 o 
  -8   3  14       79.35       69.52     17.05 o 
  -7   3  14      303.15      352.21     28.86 o 
  -6   3  14        0.27       -9.84      9.84 o 
  -5   3  14        6.39        4.59      9.18 o 
  -4   3  14     1384.07     1328.18     54.44 o 
  -3   3  14       39.43       30.87      7.09 o 
  -2   3  14     1210.40     1218.71     33.86 o 
  -1   3  14       19.61       22.32      6.25 o 
   0   3  14     2271.54     2373.14     75.43 o 
   1   3  14      964.42      957.20     27.83 o 
   2   3  14      780.59      827.90     24.74 o 
   3   3  14       16.94       24.92     12.46 o 
   4   3  14      507.61      524.71     32.79 o 
   5   3  14     1943.97     1894.21     76.08 o 
   6   3  14      155.61      146.26     22.30 o 
   7   3  14       13.52       -6.56     13.77 o 
   8   3  14       55.73       56.78     10.19 o 
   9   3  14      234.75      293.22     38.70 o 
  -8   4  14      133.70      159.38     22.96 o 
  -7   4  14      258.66      278.10     25.58 o 
  -6   4  14      262.47      236.12     22.30 o 
  -5   4  14       54.65       43.94     12.46 o 
  -4   4  14      388.58      363.59     28.20 o 
  -3   4  14        1.33       -4.65      7.87 o 
  -2   4  14      112.87      133.42     10.43 o 
  -1   4  14     1064.67     1002.18     28.98 o 
   0   4  14        0.49       -4.57      4.57 o 
   1   4  14        4.96        3.37      5.25 o 
   2   4  14     1121.60     1166.72     33.78 o 
   3   4  14       38.39       71.49     15.09 o 
   4   4  14      936.81      914.31     45.26 o 
   5   4  14       68.19       60.34     16.40 o 
   6   4  14      147.69      128.55     21.64 o 
   7   4  14      123.59      102.32     20.99 o 
   8   4  14      111.08       94.72     12.45 o 
   9   4  14      115.50      103.21     13.53 o 
  -8   5  14      112.29      112.16     20.99 o 
  -7   5  14      150.36      135.11     20.33 o 
  -6   5  14        8.31        0.00      9.84 o 
  -5   5  14       22.09        5.90      9.84 o 
  -4   5  14       65.47       57.80      8.03 o 
  -3   5  14      486.81      484.10     18.53 o 
  -2   5  14      325.98      308.55     14.60 o 
  -1   5  14      555.15      558.54     19.67 o 
   0   5  14      479.33      466.06     17.28 o 
   1   5  14      206.24      196.72     10.72 o 
   2   5  14      476.96      491.92     28.20 o 
   3   5  14      104.45       99.70     15.09 o 
   4   5  14      430.39      413.87     28.86 o 
   5   5  14      275.10      270.88     24.92 o 
   6   5  14       18.01       16.40     13.77 o 
   7   5  14        5.36        1.31     14.43 o 
   8   5  14      327.07      323.35     32.79 o 
   9   5  14       52.51       50.20     11.28 o 
  -7   6  14      222.19      248.58     25.58 o 
  -6   6  14      198.67      210.54     21.64 o 
  -5   6  14       13.90        1.31      9.84 o 
  -4   6  14      260.17      271.07     14.56 o 
  -3   6  14     1392.03     1323.13     37.56 o 
  -2   6  14      913.99      937.67     28.98 o 
  -1   6  14        4.37        4.93      7.21 o 
   0   6  14      148.78      138.29     20.66 o 
   1   6  14       19.18        8.56      5.20 o 
   2   6  14       98.62      110.19     15.09 o 
   3   6  14      434.25      421.74     27.55 o 
   4   6  14      341.01      306.30     24.92 o 
   5   6  14        3.79      -11.81     11.81 o 
   6   6  14       60.82       43.94     15.74 o 
   7   6  14      133.17      102.32     21.64 o 
   8   6  14      162.79      155.45     26.24 o 
   9   6  14        1.72        1.88     11.15 o 
  -7   7  14      117.00      118.72     20.33 o 
  -6   7  14       29.26       20.99     13.77 o 
  -5   7  14       24.92       20.99     11.81 o 
  -4   7  14      234.96      204.47     13.82 o 
  -3   7  14      648.74      601.58     22.71 o 
  -2   7  14        5.72       22.99     10.82 o 
  -1   7  14      290.84      297.65     16.40 o 
   0   7  14     1546.21     1584.00     58.05 o 
   1   7  14        9.71        4.68      5.32 o 
   2   7  14      319.72      324.01     22.96 o 
   3   7  14     1197.27     1199.63     52.47 o 
   4   7  14      789.41      808.06     41.32 o 
   5   7  14      146.69      141.02     20.33 o 
   6   7  14       13.78        0.00     14.43 o 
   7   7  14       37.92       31.48     18.36 o 
   8   7  14       69.17       64.93     21.64 o 
  -6   8  14       65.46       71.49     17.71 o 
  -5   8  14       17.09        8.53     11.81 o 
  -4   8  14       54.77       54.18      8.78 o 
  -3   8  14      237.38      220.52     31.48 o 
  -2   8  14      250.73      247.77     17.38 o 
  -1   8  14      534.76      505.03     20.60 o 
   0   8  14      678.23      701.19     24.73 o 
   1   8  14        9.36        7.27      5.98 o 
   2   8  14      213.99      205.95     20.33 o 
   3   8  14     1015.34      954.32     45.26 o 
   4   8  14      212.32      211.20     21.64 o 
   5   8  14        1.62       10.49     13.77 o 
   6   8  14      374.45      368.61     30.83 o 
   7   8  14        1.74      -15.09     15.09 o 
   8   8  14       90.38       70.18     22.96 o 
  -5   9  14       11.78       -2.62     11.15 o 
  -4   9  14        2.89       -6.49      6.49 o 
  -3   9  14      179.45      173.43     14.82 o 
  -2   9  14      255.33      283.12     16.92 o 
  -1   9  14      173.49      162.33     13.35 o 
   0   9  14        2.77       -2.00      5.51 o 
   1   9  14       24.68       13.12      9.84 o 
   2   9  14        6.17        0.00      9.18 o 
   3   9  14      651.20      669.01     38.04 o 
   4   9  14       66.56       64.93     15.74 o 
   5   9  14       57.18       56.41     15.74 o 
   6   9  14      204.21      182.99     24.27 o 
   7   9  14       16.05       -1.97     16.40 o 
  -4  10  14       11.55        7.25     10.17 o 
  -3  10  14      116.73      142.70     14.14 o 
  -2  10  14       79.39      101.54     12.28 o 
  -1  10  14      158.20      176.72     14.75 o 
   0  10  14       28.74       20.75      7.87 o 
   1  10  14       37.02       32.14     12.46 o 
   2  10  14        5.38        3.28     11.15 o 
   3  10  14      323.61      346.31     28.20 o 
   4  10  14       96.62      108.88     18.36 o 
   5  10  14       39.34       17.05     13.12 o 
   6  10  14        2.38        0.66     13.12 o 
  -2  11  14      146.71      161.01     15.53 o 
  -1  11  14      388.26      440.45     22.03 o 
   0  11  14        1.52       12.46     11.15 o 
   1  11  14      141.50      159.38     21.64 o 
   2  11  14       52.17       51.16     14.43 o 
   3  11  14      158.04      166.60     22.30 o 
  -3  -9  15        4.58        0.66     12.46 o 
  -2  -9  15       88.63      116.09     22.30 o 
  -1  -9  15        7.26        3.28     11.81 o 
   0  -9  15      243.35      271.54     29.52 o 
   1  -9  15      109.31      112.09     14.75 o 
  -5  -8  15      156.88      194.14     27.55 o 
  -4  -8  15       34.49       45.91     15.74 o 
  -3  -8  15       35.25       38.04     15.74 o 
  -2  -8  15       24.04       22.30     14.43 o 
  -1  -8  15      194.44      211.85     27.55 o 
   0  -8  15      104.05      113.08     18.69 o 
   1  -8  15        9.24        3.28      8.53 o 
   2  -8  15        7.83        6.94      9.18 o 
   3  -8  15       33.69       33.45     13.77 o 
  -6  -7  15       46.29       83.95     19.68 o 
  -5  -7  15      621.37      657.20     43.29 o 
  -4  -7  15      170.92      194.80     26.24 o 
  -3  -7  15       21.75       17.05     11.81 o 
  -2  -7  15      183.31      192.83     25.58 o 
  -1  -7  15      394.49      396.32     21.47 o 
   0  -7  15      300.12      314.80     18.95 o 
   1  -7  15       54.75       68.72     22.30 o 
   2  -7  15       64.98       38.98      9.50 o 
   3  -7  15        0.34       -4.26      6.49 o 
   4  -7  15      138.86      181.68     22.96 o 
  -7  -6  15      114.56      105.60     20.33 o 
  -6  -6  15        0.24        1.31     11.81 o 
  -5  -6  15      856.14      962.85     51.82 o 
  -4  -6  15       24.91       18.36     11.81 o 
  -3  -6  15      142.71      170.53     22.96 o 
  -2  -6  15      515.83      514.87     35.42 o 
  -1  -6  15      534.17      538.90     24.53 o 
   0  -6  15      584.25      615.11     26.64 o 
   1  -6  15      433.08      424.42     21.80 o 
   2  -6  15      396.20      414.50     21.53 o 
   3  -6  15       16.07       29.76      8.57 o 
   4  -6  15      282.31      303.52     18.95 o 
  -7  -5  15       54.49       74.12     17.05 o 
  -6  -5  15      152.81      154.79     22.30 o 
  -5  -5  15      284.39      274.16     25.58 o 
  -4  -5  15      116.11      116.75     19.02 o 
  -3  -5  15      238.14      226.28     22.30 o 
  -2  -5  15      110.03      105.68     11.19 o 
  -1  -5  15      582.43      581.14     23.80 o 
   0  -5  15        0.32       12.24      6.62 o 
   1  -5  15      743.97      743.81     28.29 o 
   2  -5  15      113.60      111.53     12.23 o 
   3  -5  15      108.48      128.78     25.91 o 
   4  -5  15      502.36      511.94     23.25 o 
   5  -5  15      163.58      156.76     22.30 o 
  -8  -4  15       53.59       50.85     10.89 o 
  -7  -4  15       50.15       54.35     11.48 o 
  -6  -4  15      478.21      506.41     29.84 o 
  -5  -4  15       48.17       62.97     15.09 o 
  -4  -4  15      346.29      348.28     26.89 o 
  -3  -4  15       96.62       99.04     16.40 o 
  -2  -4  15      177.42      171.23     12.76 o 
  -1  -4  15     1245.99     1200.07     36.85 o 
   0  -4  15      633.05      567.73     24.27 o 
   1  -4  15      275.59      256.73     15.53 o 
   2  -4  15       36.05       30.83      7.42 o 
   3  -4  15      575.06      559.68     25.25 o 
   4  -4  15      214.77      244.67     15.87 o 
   5  -4  15      251.16      247.27     24.92 o 
   6  -4  15        1.37        0.66      9.84 o 
  -8  -3  15       56.65       41.76      9.96 o 
  -7  -3  15       23.30       23.61      8.57 o 
  -6  -3  15      789.35      769.36     41.98 o 
  -5  -3  15       64.81       83.30     15.74 o 
  -4  -3  15      475.00      421.74     28.20 o 
  -3  -3  15       68.25       55.75     13.12 o 
  -2  -3  15      379.88      345.34     18.04 o 
  -1  -3  15     1321.75     1238.87     36.63 o 
   0  -3  15      961.80      970.01     31.30 o 
   1  -3  15        0.28        1.03      6.56 o 
   2  -3  15      269.97      269.42     15.28 o 
   3  -3  15      696.88      670.40     24.93 o 
   4  -3  15       77.80       68.87     15.09 o 
   5  -3  15      523.16      508.97     34.11 o 
   6  -3  15      187.34      211.20     22.96 o 
   7  -3  15       24.91       64.93     15.74 o 
  -8  -2  15       53.94       52.50     10.67 o 
  -7  -2  15        9.47        6.56      9.84 o 
  -6  -2  15      488.95      451.91     30.17 o 
  -5  -2  15       37.17       40.67     11.81 o 
  -4  -2  15      695.31      735.25     38.70 o 
  -3  -2  15        7.09       -1.97      7.21 o 
  -2  -2  15      187.03      191.05     12.13 o 
  -1  -2  15      495.81      529.08     20.63 o 
   0  -2  15     1579.94     1600.26     43.83 o 
   1  -2  15       66.03       73.65      9.28 o 
   2  -2  15      253.26      255.41     22.96 o 
   3  -2  15      457.67      446.74     20.33 o 
   4  -2  15      349.65      272.19     24.27 o 
   5  -2  15      977.11     1000.23     50.50 o 
   6  -2  15      187.55      184.96     20.99 o 
   7  -2  15        6.61       24.92     11.15 o 
  -8  -1  15       83.19       81.33     17.71 o 
  -7  -1  15       90.28       99.04     17.05 o 
  -6  -1  15        0.62        0.66      8.53 o 
  -5  -1  15       72.82       95.10     15.74 o 
  -4  -1  15      865.06      855.94     41.32 o 
  -3  -1  15       14.98       15.09      8.53 o 
  -2  -1  15      234.95      238.10     13.68 o 
  -1  -1  15       53.26       52.62      7.84 o 
   0  -1  15     2003.89     2059.86     52.85 o 
   1  -1  15      279.02      279.64     14.82 o 
   2  -1  15      334.64      347.39     21.64 o 
   3  -1  15       80.10       78.76      8.97 o 
   4  -1  15      104.09      104.94     17.05 o 
   5  -1  15      684.65      654.58     38.04 o 
   6  -1  15      227.56      276.79     25.58 o 
   7  -1  15       41.95       60.34     15.09 o 
   8  -1  15        4.89       30.83     11.81 o 
  -8   0  15       76.88       99.04     18.36 o 
  -7   0  15      204.90      193.49     21.64 o 
  -6   0  15      120.62      114.13     17.71 o 
  -5   0  15      439.35      419.77     28.20 o 
  -4   0  15      260.36      189.55     19.02 o 
  -3   0  15      310.85      292.48     14.60 o 
  -2   0  15      465.58      460.18     18.32 o 
  -1   0  15      234.74      219.33     20.00 o 
   0   0  15      101.00       94.84      9.61 o 
   1   0  15      532.06      561.05     23.61 o 
   2   0  15      932.97      891.13     27.71 o 
   3   0  15        1.65        1.51      5.22 o 
   4   0  15      260.18      234.81     22.96 o 
   5   0  15       18.54       23.61     11.81 o 
   6   0  15      321.54      323.35     26.89 o 
   7   0  15       73.28       83.95     17.05 o 
   8   0  15       59.49       59.03     15.74 o 
  -8   1  15       17.48        5.25     11.81 o 
  -7   1  15      293.67      255.14     24.27 o 
  -6   1  15        5.05        1.31      9.84 o 
  -5   1  15      134.19      133.15     19.02 o 
  -4   1  15       13.03       -4.59      8.53 o 
  -3   1  15     1188.56     1211.91     34.96 o 
  -2   1  15      529.23      534.28     20.39 o 
  -1   1  15      670.94      633.67     23.94 o 
   0   1  15      371.79      367.56     16.70 o 
   1   1  15     1539.31     1521.88     40.62 o 
   2   1  15      106.26      110.63      9.71 o 
   3   1  15        8.13        3.94     12.46 o 
   4   1  15      889.14      886.77     45.26 o 
   5   1  15      209.72      197.42     22.96 o 
   6   1  15        9.19       -5.25     11.15 o 
   7   1  15      208.49      227.59     25.58 o 
   8   1  15      280.71      320.07     28.20 o 
   9   1  15      103.42      146.92     22.30 o 
  -8   2  15       16.69       15.09     13.77 o 
  -7   2  15      222.37      243.99     24.27 o 
  -6   2  15      113.10      114.13     18.36 o 
  -5   2  15       36.15       26.89     10.49 o 
  -4   2  15       27.60       25.58     10.49 o 
  -3   2  15     2053.93     2064.42     53.07 o 
  -2   2  15      396.35      379.91     17.39 o 
  -1   2  15      413.60      417.04     17.74 o 
   0   2  15      346.80      353.78     16.23 o 
   1   2  15      150.94      142.11     15.74 o 
   2   2  15       53.29       37.58      8.20 o 
   3   2  15      454.20      437.48     30.17 o 
   4   2  15     1190.02     1102.55     51.16 o 
   5   2  15        2.43        0.66     12.46 o 
   6   2  15       94.44       99.04     18.36 o 
   7   2  15      526.06      569.97     38.04 o 
   8   2  15      128.83      114.78     19.68 o 
   9   2  15       36.68       55.75     16.40 o 
  -8   3  15       97.44      105.60     19.68 o 
  -7   3  15       34.93       40.67     14.43 o 
  -6   3  15        0.24        3.28      9.84 o 
  -5   3  15        8.88        8.53      9.18 o 
  -4   3  15      412.66      442.73     28.20 o 
  -3   3  15     1065.28     1077.75     36.40 o 
  -2   3  15      222.88      213.19     20.33 o 
  -1   3  15      238.98      264.52     18.69 o 
   0   3  15     1630.44     1644.58     43.27 o 
   1   3  15        2.61        8.53      4.92 o 
   2   3  15       46.64       42.63      6.75 o 
   3   3  15     2153.05     2063.43     79.36 o 
   4   3  15      693.45      672.94     38.04 o 
   5   3  15      128.68      167.25     22.96 o 
   6   3  15       29.00       17.05     14.43 o 
   7   3  15       45.21       26.89     15.74 o 
   8   3  15       23.08       37.29      9.84 o 
   9   3  15        3.15        5.73      9.51 o 
  -8   4  15       74.35       64.28     18.36 o 
  -7   4  15        0.88        2.62     10.49 o 
  -6   4  15      119.42      137.08     19.68 o 
  -5   4  15       18.63       20.33     10.49 o 
  -4   4  15       59.73       50.50     12.46 o 
  -3   4  15      323.65      303.13     15.07 o 
  -2   4  15     1412.03     1381.34     38.03 o 
  -1   4  15      130.81      141.94     11.10 o 
   0   4  15       86.14       84.44      8.96 o 
   1   4  15       56.37       64.37      8.01 o 
   2   4  15      305.23      280.07     23.61 o 
   3   4  15     1774.03     1737.46     69.52 o 
   4   4  15       18.67       21.64     13.12 o 
   5   4  15       26.74        1.97     13.12 o 
   6   4  15      303.85      281.38     28.20 o 
   7   4  15        5.29        8.53     15.74 o 
   8   4  15       78.71       81.00     12.29 o 
   9   4  15       65.80       59.16     12.13 o 
  -7   5  15       90.83       80.67     17.71 o 
  -6   5  15       45.92       40.67     13.12 o 
  -5   5  15        0.11       -6.56      8.53 o 
  -4   5  15       48.23       33.45     11.15 o 
  -3   5  15      476.34      464.85     19.68 o 
  -2   5  15      158.22      167.51     11.59 o 
  -1   5  15       16.55       19.14      6.25 o 
   0   5  15       13.21        8.87      5.67 o 
   1   5  15        2.15       -3.53      4.47 o 
   2   5  15       10.71       12.46      9.84 o 
   3   5  15      525.63      596.21     35.42 o 
   4   5  15       47.56       45.91     14.43 o 
   5   5  15       51.11       38.04     15.09 o 
   6   5  15       26.51       18.36     16.40 o 
   7   5  15       54.01       41.32     18.36 o 
   8   5  15       79.29       66.90     20.33 o 
   9   5  15      100.74      107.68     14.34 o 
  -7   6  15      109.11       88.55     18.36 o 
  -6   6  15       25.00       24.27     13.12 o 
  -5   6  15      143.18      144.30     19.02 o 
  -4   6  15      101.76       87.23     15.09 o 
  -3   6  15      302.67      319.88     16.42 o 
  -2   6  15      411.12      426.92     18.32 o 
  -1   6  15      313.41      331.03     21.97 o 
   0   6  15       28.03       22.30      6.03 o 
   1   6  15       17.17       16.90      5.67 o 
   2   6  15      606.88      638.84     34.11 o 
   3   6  15      750.44      758.21     39.35 o 
   4   6  15       14.14       20.33     13.12 o 
   5   6  15        0.60      -11.15     11.15 o 
   6   6  15        9.82      -12.46     12.46 o 
   7   6  15       48.07       36.07     17.71 o 
   8   6  15        0.12      -17.05     17.05 o 
  -6   7  15      118.44       95.10     17.71 o 
  -5   7  15      276.91      291.87     25.58 o 
  -4   7  15       85.35       71.88      9.90 o 
  -3   7  15       33.77       44.96      8.57 o 
  -2   7  15     1599.04     1558.07     43.35 o 
  -1   7  15      824.71      816.90     26.85 o 
   0   7  15      172.41      150.32     11.66 o 
   1   7  15      389.72      399.44     26.24 o 
   2   7  15      479.67      479.46     29.52 o 
   3   7  15      706.85      734.60     38.70 o 
   4   7  15       36.29       13.77     12.46 o 
   5   7  15      107.27       94.45     19.68 o 
   6   7  15       49.94       24.92     15.74 o 
   7   7  15       63.12       44.60     19.68 o 
   8   7  15       58.71       34.76     20.99 o 
  -6   8  15      172.83      154.13     22.96 o 
  -5   8  15       65.48       61.00     15.74 o 
  -4   8  15       65.30       59.60      9.90 o 
  -3   8  15       44.17       38.50      9.51 o 
  -2   8  15     1205.63     1193.61     36.40 o 
  -1   8  15       55.17       56.74      8.96 o 
   0   8  15        0.18       -0.33      8.20 o 
   1   8  15      532.86      511.60     30.83 o 
   2   8  15      370.64      384.35     26.89 o 
   3   8  15       61.41       53.13     13.77 o 
   4   8  15      349.53      320.73     27.55 o 
   5   8  15      493.93      520.78     36.07 o 
   6   8  15      190.50      162.01     24.27 o 
   7   8  15      139.93      161.35     26.24 o 
  -5   9  15       22.38       21.64     13.77 o 
  -4   9  15       31.33       39.64      9.24 o 
  -3   9  15       50.91       51.28      9.71 o 
  -2   9  15      307.55      344.74     18.78 o 
  -1   9  15      211.93      216.02     15.22 o 
   0   9  15      242.63      260.17     15.22 o 
   1   9  15      134.90      134.46     18.36 o 
   2   9  15      271.63      274.16     24.27 o 
   3   9  15       48.28       62.97     15.09 o 
   4   9  15      683.61      696.56     40.01 o 
   5   9  15      109.49      111.50     19.68 o 
   6   9  15        4.54      -14.43     14.43 o 
  -3  10  15       33.50       36.52      9.50 o 
  -2  10  15      156.79      175.04     20.99 o 
  -1  10  15       92.88      101.76     15.41 o 
   0  10  15      286.67      365.33     28.86 o 
   1  10  15       21.67       23.61     12.46 o 
   2  10  15       82.60       78.05     16.40 o 
   3  10  15       75.57       64.93     15.74 o 
   4  10  15      386.06      432.23     32.79 o 
   5  10  15       10.72       13.77     13.77 o 
  -2  11  15      131.61      140.36     20.99 o 
  -1  11  15       11.19       -1.97     11.81 o 
   0  11  15      276.00      309.58     28.86 o 
   1  11  15       58.77       50.50     15.74 o 
  -4  -8  16       13.57       12.46     13.77 o 
  -3  -8  16        6.45       13.77     13.12 o 
  -2  -8  16       72.90       78.05     19.02 o 
  -1  -8  16      316.06      358.12     32.79 o 
   0  -8  16      102.03      105.45     14.09 o 
   1  -8  16       36.99       21.52      9.43 o 
   2  -8  16        4.16      -10.49     10.49 o 
  -5  -7  16       59.07       70.18     18.36 o 
  -4  -7  16      125.29      126.59     22.30 o 
  -3  -7  16      100.87       86.58     19.02 o 
  -2  -7  16       24.44       27.55     13.77 o 
  -1  -7  16      576.25      607.72     30.83 o 
   0  -7  16      337.40      342.34     20.54 o 
   1  -7  16       94.46      103.04     13.45 o 
   2  -7  16        0.03       -5.08      6.44 o 
   3  -7  16       87.26       89.26     12.70 o 
   4  -7  16       12.49       14.43     12.46 o 
  -6  -6  16      281.42      300.40     29.52 o 
  -5  -6  16        0.22       12.46     11.81 o 
  -4  -6  16      482.58      484.70     35.42 o 
  -3  -6  16      251.83      243.34     24.92 o 
  -2  -6  16       71.86       79.36     17.71 o 
  -1  -6  16      459.18      484.90     39.35 o 
   0  -6  16      722.89      746.27     29.85 o 
   1  -6  16      217.67      265.60     17.85 o 
   2  -6  16       80.05       97.03     12.50 o 
   3  -6  16      335.86      343.63     20.07 o 
   4  -6  16       36.13       45.26     13.77 o 
  -7  -5  16       29.27       36.73     15.09 o 
  -6  -5  16       73.21       77.40     17.05 o 
  -5  -5  16      153.62      158.07     22.96 o 
  -4  -5  16      285.68      271.54     26.24 o 
  -3  -5  16        5.20        0.66      8.53 o 
  -2  -5  16      536.91      533.90     34.11 o 
  -1  -5  16       31.22       37.00      8.03 o 
   0  -5  16      828.52      790.95     29.67 o 
   1  -5  16       27.69       30.29      8.35 o 
   2  -5  16      479.12      502.05     25.25 o 
   3  -5  16      607.46      628.20     26.59 o 
   4  -5  16       98.60       97.73     17.71 o 
   5  -5  16      229.18      296.46     28.86 o 
  -7  -4  16       82.29       88.55     18.36 o 
  -6  -4  16       10.57       22.30     11.81 o 
  -5  -4  16      284.07      258.42     24.27 o 
  -4  -4  16        2.09       -1.31      7.87 o 
  -3  -4  16      320.04      318.76     26.24 o 
  -2  -4  16      457.32      440.26     19.61 o 
  -1  -4  16       64.70       48.54      8.31 o 
   0  -4  16      120.71      139.81     12.42 o 
   1  -4  16      456.30      435.43     20.39 o 
   2  -4  16      345.45      347.42     18.48 o 
   3  -4  16       32.42       49.04      9.84 o 
   4  -4  16      416.00      433.54     32.14 o 
   5  -4  16        1.86        5.25      8.53 o 
   6  -4  16      154.44      174.47     24.27 o 
  -8  -3  16        1.27       -3.28     10.49 o 
  -7  -3  16      141.75      120.03     19.68 o 
  -6  -3  16      114.30      121.34     19.02 o 
  -5  -3  16      218.76      230.22     22.96 o 
  -4  -3  16        3.30        3.28      9.18 o 
  -3  -3  16      238.98      236.78     21.64 o 
  -2  -3  16      276.95      269.99     28.20 o 
  -1  -3  16      192.82      178.55     16.07 o 
   0  -3  16       15.72       54.44     11.81 o 
   1  -3  16     1164.05     1100.17     34.77 o 
   2  -3  16        0.89        0.24      5.78 o 
   3  -3  16      114.57       94.56     11.02 o 
   4  -3  16      775.53      783.79     43.29 o 
   5  -3  16       50.95       56.41     13.77 o 
   6  -3  16       16.48       23.61     11.15 o 
  -8  -2  16        4.76        1.97     11.15 o 
  -7  -2  16      134.25      127.24     19.68 o 
  -6  -2  16      101.14       85.27     16.40 o 
  -5  -2  16      276.70      289.90     24.92 o 
  -4  -2  16      122.02      157.41     17.71 o 
  -3  -2  16      439.91      412.56     26.89 o 
  -2  -2  16      509.69      475.60     19.41 o 
  -1  -2  16      360.18      357.50     16.92 o 
   0  -2  16      782.63      777.04     26.66 o 
   1  -2  16      196.08      194.96     13.21 o 
   2  -2  16       75.65       53.79      8.96 o 
   3  -2  16       29.91       29.82      7.25 o 
   4  -2  16      874.86      889.39     46.57 o 
   5  -2  16        3.64        1.97      8.53 o 
   6  -2  16        0.67        5.90      9.84 o 
   7  -2  16      288.18      324.67     29.52 o 
  -8  -1  16       70.87       73.46     16.40 o 
  -7  -1  16        3.88       12.46      9.84 o 
  -6  -1  16       21.93       31.48     11.81 o 
  -5  -1  16       99.89       91.17     16.40 o 
  -4  -1  16       65.89       64.93     13.77 o 
  -3  -1  16      887.70      855.94     40.67 o 
  -2  -1  16       13.12        4.46      5.78 o 
  -1  -1  16      270.12      245.38     14.35 o 
   0  -1  16      794.25      805.98     26.66 o 
   1  -1  16       99.25      115.49     10.72 o 
   2  -1  16      101.08      116.34     10.87 o 
   3  -1  16      297.81      296.72     15.76 o 
   4  -1  16      837.76      803.47     43.29 o 
   5  -1  16        2.00       -3.94      9.18 o 
   6  -1  16      107.13      105.60     19.02 o 
   7  -1  16       23.61       34.11     13.12 o 
  -8   0  16      179.71      167.91     22.96 o 
  -7   0  16        0.28       -5.25      9.18 o 
  -6   0  16       37.46       41.32     12.46 o 
  -5   0  16       53.09       42.63     11.81 o 
  -4   0  16       29.00       32.79     10.49 o 
  -3   0  16      521.14      519.47     30.17 o 
  -2   0  16      578.25      544.71     21.10 o 
  -1   0  16        3.58        7.39      5.82 o 
   0   0  16       15.69       22.07      6.43 o 
   1   0  16      133.52      140.08     11.02 o 
   2   0  16      325.38      297.90     26.56 o 
   3   0  16     1497.88     1528.88     64.28 o 
   4   0  16      169.77      169.22     21.64 o 
   5   0  16      119.26      133.15     19.68 o 
   6   0  16       79.67       92.48     17.05 o 
   7   0  16       21.90       32.14     13.12 o 
   8   0  16      129.80      167.91     22.96 o 
  -8   1  16      273.16      314.83     30.17 o 
  -7   1  16       58.44       76.74     17.05 o 
  -6   1  16        0.31        3.94      9.84 o 
  -5   1  16       28.82       11.15     10.49 o 
  -4   1  16      267.13      255.14     22.30 o 
  -3   1  16      247.50      203.33     19.02 o 
  -2   1  16      363.05      355.19     16.89 o 
  -1   1  16       25.85       37.35      9.51 o 
   0   1  16       35.54       31.99      7.15 o 
   1   1  16       78.59       70.43      8.61 o 
   2   1  16      154.93      164.21     12.12 o 
   3   1  16      758.41      680.82     38.70 o 
   4   1  16        0.55       -5.90     11.81 o 
   5   1  16       38.03       41.98     14.43 o 
   6   1  16      126.94      120.68     19.68 o 
   7   1  16       96.60      110.19     19.68 o 
   8   1  16      139.74      140.36     22.30 o 
  -8   2  16      303.92      322.04     30.83 o 
  -7   2  16       30.76       20.99     13.77 o 
  -6   2  16        0.35       -2.62      9.84 o 
  -5   2  16      341.99      344.34     26.24 o 
  -4   2  16      199.16      202.67     20.99 o 
  -3   2  16       99.01       99.01     10.67 o 
  -2   2  16      304.84      308.24     16.46 o 
  -1   2  16      643.12      600.98     22.13 o 
   0   2  16      484.28      481.36     19.14 o 
   1   2  16       73.83       72.34      8.61 o 
   2   2  16     1592.61     1680.72     47.55 o 
   3   2  16      240.79      227.59     24.27 o 
   4   2  16       65.09       39.35     15.74 o 
   5   2  16        4.43       10.49     13.12 o 
   6   2  16       95.40       92.48     19.68 o 
   7   2  16       12.94       26.24     14.43 o 
   8   2  16        5.51        8.53     13.12 o 
  -8   3  16      219.84      259.08     28.86 o 
  -7   3  16       65.23       93.14     19.02 o 
  -6   3  16       32.64       15.09     11.15 o 
  -5   3  16      700.17      708.36     39.35 o 
  -4   3  16       55.88       53.13     13.12 o 
  -3   3  16        0.06        7.52      6.91 o 
  -2   3  16     2244.53     2342.17     59.13 o 
  -1   3  16      832.92      830.07     27.32 o 
   0   3  16      652.31      643.91     22.60 o 
   1   3  16      812.48      820.64     26.30 o 
   2   3  16      729.26      686.06     37.39 o 
   3   3  16      474.12      509.63     32.79 o 
   4   3  16        0.45       -5.25     11.81 o 
   5   3  16      185.43      143.64     21.64 o 
   6   3  16      178.89      173.81     24.27 o 
   7   3  16        4.63       -5.25     12.46 o 
   8   3  16      117.45      118.58     14.00 o 
  -7   4  16      217.06      217.10     24.27 o 
  -6   4  16       65.49       72.15     16.40 o 
  -5   4  16      100.28      112.81     17.71 o 
  -4   4  16       77.04       70.84     14.43 o 
  -3   4  16        1.04       -5.57      5.57 o 
  -2   4  16     1997.94     2008.60     51.94 o 
  -1   4  16       16.51       10.09      5.98 o 
   0   4  16       45.60       56.24      8.35 o 
   1   4  16     1577.28     1670.94     44.26 o 
   2   4  16      105.56      114.13     17.71 o 
   3   4  16      181.78      165.28     20.99 o 
   4   4  16      635.68      560.13     36.07 o 
   5   4  16      566.08      489.95     34.76 o 
   6   4  16      335.88      394.19     34.11 o 
   7   4  16      155.12      110.85     22.30 o 
   8   4  16      101.44       97.07     21.64 o 
  -7   5  16      104.03       79.36     19.02 o 
  -6   5  16       43.06       57.06     15.74 o 
  -5   5  16       19.28       11.15      9.84 o 
  -4   5  16       76.20       92.48     15.09 o 
  -3   5  16      200.29      194.61     13.16 o 
  -2   5  16      410.45      454.87     19.24 o 
  -1   5  16      434.09      435.91     18.53 o 
   0   5  16      137.53      147.83     11.48 o 
   1   5  16      114.16      106.98     10.17 o 
   2   5  16      582.06      585.06     33.45 o 
   3   5  16       16.53        1.97     13.12 o 
   4   5  16      754.07      655.24     38.70 o 
   5   5  16      112.66      132.49     22.30 o 
   6   5  16        5.09       -0.66     15.74 o 
   7   5  16      225.50      236.78     29.52 o 
   8   5  16      134.97      115.44     23.61 o 
  -6   6  16      150.96      156.10     22.30 o 
  -5   6  16       16.67        9.18      9.84 o 
  -4   6  16       74.87       74.77     15.09 o 
  -3   6  16      529.63      516.28     21.10 o 
  -2   6  16      272.44      269.57     15.30 o 
  -1   6  16       52.43       49.56     13.12 o 
   0   6  16      212.27      229.06     13.16 o 
   1   6  16       16.16       20.33     11.15 o 
   2   6  16      755.69      733.29     38.04 o 
   3   6  16      187.75      179.71     21.64 o 
   4   6  16      229.24      233.50     24.92 o 
   5   6  16        1.63      -12.46     12.46 o 
   6   6  16       84.31       59.03     19.02 o 
   7   6  16        2.23      -15.09     15.09 o 
   8   6  16      227.56      198.74     29.52 o 
  -6   7  16      156.73      142.33     21.64 o 
  -5   7  16       22.15        5.25     10.49 o 
  -4   7  16       22.28       15.74     11.15 o 
  -3   7  16      555.49      564.16     22.71 o 
  -2   7  16      271.62      284.74     16.23 o 
  -1   7  16        0.54       -0.98      6.03 o 
   0   7  16      327.98      358.48     29.19 o 
   1   7  16        6.88       11.15     10.49 o 
   2   7  16      291.88      327.29     25.58 o 
   3   7  16      421.83      375.17     28.20 o 
   4   7  16      286.59      291.87     27.55 o 
   5   7  16       75.95       70.18     18.36 o 
   6   7  16       72.30       74.12     20.99 o 
   7   7  16       50.46       49.19     19.68 o 
  -5   8  16       66.17       80.02     17.05 o 
  -4   8  16        0.05       -2.62      9.84 o 
  -3   8  16      305.41      333.70     20.00 o 
  -2   8  16        0.87        6.89      7.88 o 
  -1   8  16      535.87      541.16     25.91 o 
   0   8  16      488.10      518.85     21.01 o 
   1   8  16        1.95       11.15      9.84 o 
   2   8  16      108.37      114.78     17.05 o 
   3   8  16      781.29      816.58     43.94 o 
   4   8  16      354.67      400.09     31.48 o 
   5   8  16      142.73      138.39     22.96 o 
   6   8  16       82.34       64.28     20.99 o 
   7   8  16       17.30        5.25     19.02 o 
  -4   9  16       21.69       38.04     13.77 o 
  -3   9  16       32.70       28.44      8.78 o 
  -2   9  16      205.85      188.44     17.38 o 
  -1   9  16     1044.29     1221.43     47.22 o 
   0   9  16        4.65        3.94     10.49 o 
   1   9  16       45.77       58.37     14.43 o 
   2   9  16        0.04       -2.62     10.49 o 
   3   9  16      849.32      908.41     46.57 o 
   4   9  16       32.38       35.42     15.09 o 
   5   9  16       57.17       30.83     17.05 o 
  -3  10  16        0.08       -7.42      7.42 o 
  -2  10  16       60.09       56.13     10.89 o 
  -1  10  16      332.46      403.93     20.85 o 
   0  10  16      144.30      160.04     21.64 o 
   1  10  16       84.11       86.58     16.40 o 
   2  10  16      100.37      104.29     18.36 o 
   3  10  16      179.42      150.86     20.99 o 
   4  10  16       23.86       19.68     15.09 o 
  -2  -8  17      222.87      205.29     28.20 o 
  -1  -8  17       52.58       29.52     15.09 o 
   0  -8  17       77.78       87.76     12.89 o 
  -4  -7  17       16.06       24.92     13.77 o 
  -3  -7  17       47.01       59.69     17.71 o 
  -2  -7  17      156.22      172.50     25.58 o 
  -1  -7  17      209.22      247.27     28.20 o 
   0  -7  17      161.10      185.45     17.28 o 
   1  -7  17      223.80      228.28     17.55 o 
   2  -7  17        0.57       -2.58     10.82 o 
   3  -7  17       50.50       62.97     17.05 o 
  -5  -6  17      383.08      419.11     34.11 o 
  -4  -6  17       42.66       32.79     13.77 o 
  -3  -6  17      200.58      181.68     24.27 o 
  -2  -6  17      228.78      213.82     24.92 o 
  -1  -6  17      315.48      318.13     19.21 o 
   0  -6  17      330.66      366.59     21.07 o 
   1  -6  17      339.44      365.94     21.10 o 
   2  -6  17       80.92       77.55     11.82 o 
   3  -6  17       12.98       10.97      7.56 o 
  -6  -5  17       18.88       28.86     13.12 o 
  -5  -5  17       71.55       60.34     15.74 o 
  -4  -5  17       68.74       83.95     17.05 o 
  -3  -5  17      509.25      511.60     34.76 o 
  -2  -5  17      113.19      107.57     19.02 o 
  -1  -5  17      293.29      278.13     17.08 o 
   0  -5  17       41.93       50.26      9.24 o 
   1  -5  17      385.07      439.58     21.78 o 
   2  -5  17      106.83      105.27     12.52 o 
   3  -5  17      127.04      126.35     14.09 o 
   4  -5  17      325.56      402.06     32.79 o 
  -7  -4  17       17.32       12.46     11.81 o 
  -6  -4  17       30.46        2.62      9.84 o 
  -5  -4  17       29.88       28.86     12.46 o 
  -4  -4  17      344.25      297.12     26.24 o 
  -3  -4  17      150.24      129.21     19.02 o 
  -2  -4  17       83.61       74.12     15.74 o 
  -1  -4  17      155.17      162.75     13.35 o 
   0  -4  17      321.90      318.25     17.35 o 
   1  -4  17      117.29      110.39     12.03 o 
   2  -4  17       40.16       40.10      8.57 o 
   3  -4  17      749.41      790.35     30.05 o 
   4  -4  17      177.95      212.51     22.96 o 
   5  -4  17      143.42      157.41     21.64 o 
  -7  -3  17       59.28       45.91     14.43 o 
  -6  -3  17        0.49       -5.25      9.18 o 
  -5  -3  17        5.93        0.66      9.84 o 
  -4  -3  17      138.55      116.09     18.36 o 
  -3  -3  17       10.84        1.97      9.18 o 
  -2  -3  17      295.04      271.54     22.96 o 
  -1  -3  17      224.14      228.51     14.56 o 
   0  -3  17       92.22       97.76     10.89 o 
   1  -3  17      164.48      185.30     13.91 o 
   2  -3  17      339.34      364.28     18.74 o 
   3  -3  17      453.91      445.59     21.27 o 
   4  -3  17       10.99        8.53      9.18 o 
   5  -3  17       50.61       51.16     13.77 o 
   6  -3  17      284.70      306.96     28.86 o 
  -7  -2  17       10.22        3.28     10.49 o 
  -6  -2  17       33.96       29.52     13.12 o 
  -5  -2  17      460.61      430.92     30.17 o 
  -4  -2  17      244.77      223.66     22.30 o 
  -3  -2  17       80.19       64.93     13.77 o 
  -2  -2  17      342.70      340.28     16.89 o 
  -1  -2  17      884.50      889.27     29.67 o 
   0  -2  17      149.96      171.16     12.96 o 
   1  -2  17        4.90       -1.16      6.56 o 
   2  -2  17      422.76      449.45     24.60 o 
   3  -2  17      194.83      165.28     21.64 o 
   4  -2  17        6.30        7.87      9.84 o 
   5  -2  17       56.23       70.84     15.74 o 
   6  -2  17      114.07      115.44     19.02 o 
  -8  -1  17      184.32      188.90     24.92 o 
  -7  -1  17       79.74       72.15     15.74 o 
  -6  -1  17       32.48       17.05     11.15 o 
  -5  -1  17      341.58      312.86     25.58 o 
  -4  -1  17      441.64      440.10     29.52 o 
  -3  -1  17       10.07       20.33      9.84 o 
  -2  -1  17     1071.32     1053.23     55.09 o 
  -1  -1  17      614.29      537.06     21.10 o 
   0  -1  17        3.76       11.76      5.82 o 
   1  -1  17     1041.96     1040.01     32.43 o 
   2  -1  17      804.26      826.71     28.86 o 
   3  -1  17      438.86      476.83     32.14 o 
   4  -1  17       10.69       11.15     11.15 o 
   5  -1  17      352.60      371.89     29.52 o 
   6  -1  17       44.77       55.75     14.43 o 
   7  -1  17        1.56       21.64     11.81 o 
  -8   0  17       97.89       87.23     18.36 o 
  -7   0  17      118.21      122.65     19.68 o 
  -6   0  17       10.10        9.84     10.49 o 
  -5   0  17       18.48       21.64     11.15 o 
  -4   0  17       79.98       74.77     14.43 o 
  -3   0  17       69.47       53.78     12.46 o 
  -2   0  17     1253.17     1276.46     43.94 o 
  -1   0  17        0.36       -1.23      6.23 o 
   0   0  17       28.45       32.01      7.25 o 
   1   0  17      488.58      460.92     28.20 o 
   2   0  17      589.94      576.36     22.20 o 
   3   0  17      198.88      259.73     24.27 o 
   4   0  17      476.54      432.23     30.83 o 
   5   0  17      328.88      348.93     28.86 o 
   6   0  17       18.06       41.32     13.77 o 
   7   0  17      202.65      242.02     26.24 o 
  -8   1  17       46.64       43.29     16.40 o 
  -7   1  17       68.06       59.03     16.40 o 
  -6   1  17       34.34       41.98     13.12 o 
  -5   1  17       20.41       13.12     11.15 o 
  -4   1  17       40.90       39.35     11.81 o 
  -3   1  17      180.72      158.07     19.02 o 
  -2   1  17      435.99      433.82     19.24 o 
  -1   1  17       23.79       13.35      7.54 o 
   0   1  17       20.46       12.86      6.24 o 
   1   1  17       83.11       79.41      9.58 o 
   2   1  17      267.99      241.37     24.92 o 
   3   1  17        0.45       15.74     12.46 o 
   4   1  17      507.88      520.12     34.76 o 
   5   1  17        5.36       -5.25     11.81 o 
   6   1  17       31.27       42.63     15.09 o 
   7   1  17       83.90       88.55     19.02 o 
  -7   2  17      221.59      249.89     27.55 o 
  -6   2  17      399.34      449.29     32.14 o 
  -5   2  17       83.06      119.37     19.02 o 
  -4   2  17      280.61      322.04     26.24 o 
  -3   2  17     1074.87     1101.24     49.19 o 
  -2   2  17      452.94      440.89     20.14 o 
  -1   2  17       80.57       91.70     19.68 o 
   0   2  17      101.96      105.04     10.87 o 
   1   2  17        2.61       -5.80      5.80 o 
   2   2  17      707.55      680.82     38.04 o 
   3   2  17      112.92      117.40     19.02 o 
   4   2  17      197.25      193.49     23.61 o 
   5   2  17       16.66       11.81     13.77 o 
   6   2  17       21.29       19.02     13.77 o 
   7   2  17       36.49       35.42     15.09 o 
   8   2  17      183.99      177.75     24.92 o 
  -7   3  17      477.69      510.28     37.39 o 
  -6   3  17      231.08      263.01     26.24 o 
  -5   3  17        2.42       12.46     11.15 o 
  -4   3  17      521.52      567.35     34.11 o 
  -3   3  17     1580.09     1611.53     64.93 o 
  -2   3  17      490.53      462.48     20.87 o 
  -1   3  17       31.58       23.44      7.72 o 
   0   3  17     1328.04     1334.09     37.89 o 
   1   3  17      487.32      453.20     18.91 o 
   2   3  17      897.55      845.44     43.29 o 
   3   3  17      791.50      811.34     43.29 o 
   4   3  17      396.86      391.57     30.83 o 
   5   3  17      423.42      381.73     32.79 o 
   6   3  17       27.71       12.46     15.74 o 
   7   3  17       43.59       76.74     19.02 o 
   8   3  17      248.93      276.13     29.52 o 
  -7   4  17      328.41      337.78     31.48 o 
  -6   4  17       16.91       11.15     13.12 o 
  -5   4  17      134.24      124.62     19.02 o 
  -4   4  17       71.34       78.05     14.43 o 
  -3   4  17      810.22      863.13     28.96 o 
  -2   4  17       11.74       20.03     10.49 o 
  -1   4  17      933.10      912.98     29.67 o 
   0   4  17     1216.53     1249.51     48.86 o 
   1   4  17       11.86        9.36      6.24 o 
   2   4  17      486.97      510.94     34.11 o 
   3   4  17     1626.86     1593.82     68.21 o 
   4   4  17      695.30      618.51     38.04 o 
   5   4  17      242.93      232.19     26.89 o 
   6   4  17      298.98      298.43     30.17 o 
   7   4  17        0.16       13.12     16.40 o 
   8   4  17      240.63      317.45     33.45 o 
  -7   5  17      100.51      118.06     22.96 o 
  -6   5  17      181.80      228.25     25.58 o 
  -5   5  17      191.05      182.99     20.33 o 
  -4   5  17       56.77       59.03     13.77 o 
  -3   5  17      219.85      215.73     14.10 o 
  -2   5  17      450.90      436.08     19.48 o 
  -1   5  17     1813.98     1881.24     60.67 o 
   0   5  17       92.67       76.61      9.43 o 
   1   5  17      444.76      458.47     29.52 o 
   2   5  17       35.97       18.36     13.12 o 
   3   5  17     1158.06     1147.15     53.78 o 
   4   5  17       39.93       22.30     16.40 o 
   5   5  17      119.73       95.10     20.99 o 
   6   5  17      367.11      314.17     31.48 o 
   7   5  17       14.67       -3.28     16.40 o 
  -6   6  17       96.51       81.33     17.71 o 
  -5   6  17       70.50       75.43     15.74 o 
  -4   6  17      136.55      157.41     18.36 o 
  -3   6  17       68.17       65.95      9.71 o 
  -2   6  17      189.84      163.66     13.21 o 
  -1   6  17      312.35      313.01     16.21 o 
   0   6  17      108.02      108.08     10.83 o 
   1   6  17      433.79      428.30     28.20 o 
   2   6  17      148.92      127.24     19.02 o 
   3   6  17      526.54      552.26     35.42 o 
   4   6  17      154.30      141.67     22.30 o 
   5   6  17      383.10      343.69     30.83 o 
   6   6  17        9.69      -14.43     14.43 o 
   7   6  17      222.78      168.56     26.89 o 
  -5   7  17       64.99       71.49     15.74 o 
  -4   7  17      129.83      141.67     19.68 o 
  -3   7  17       80.68       70.20     10.17 o 
  -2   7  17      185.34      168.51     13.68 o 
  -1   7  17      244.57      246.60     30.83 o 
   0   7  17        4.53       -0.56      6.44 o 
   1   7  17      277.95      285.31     24.92 o 
   2   7  17      242.97      230.87     22.30 o 
   3   7  17      316.68      310.24     28.20 o 
   4   7  17        1.51      -12.46     12.46 o 
   5   7  17       41.56       17.05     15.74 o 
   6   7  17       10.73      -15.74     15.74 o 
   7   7  17      314.98      306.30     33.45 o 
  -5   8  17        2.03        3.94     11.81 o 
  -4   8  17       53.14       59.03     15.09 o 
  -3   8  17        3.48        1.64      6.96 o 
  -2   8  17      667.85      690.20     26.20 o 
  -1   8  17      288.40      322.00     17.39 o 
   0   8  17        8.35       -1.31      9.18 o 
   1   8  17      149.50      167.91     19.02 o 
   2   8  17      318.37      337.13     26.89 o 
   3   8  17      285.47      313.52     26.89 o 
   4   8  17        0.65      -10.49     10.49 o 
   5   8  17       44.12       19.02     15.74 o 
   6   8  17        3.40       -3.94     15.74 o 
  -4   9  17        0.48       -3.28     10.49 o 
  -3   9  17      107.64      113.77     12.96 o 
  -2   9  17      338.24      363.81     19.48 o 
  -1   9  17        0.38       -7.87      7.88 o 
   0   9  17      243.78      272.19     24.27 o 
   1   9  17        8.02        7.21     11.15 o 
   2   9  17      187.91      205.95     22.96 o 
   3   9  17       62.36       70.18     17.71 o 
   4   9  17      265.30      283.35     28.86 o 
  -2  10  17        6.75       -5.05      7.64 o 
  -1  10  17       99.50      108.88     20.33 o 
   0  10  17      393.29      431.58     32.79 o 
   1  10  17      203.96      235.46     24.92 o 
   2  10  17       10.07       -4.59     10.49 o 
  -3  -7  18        2.81       -8.53      9.84 o 
  -2  -7  18      120.64       99.70     20.33 o 
  -1  -7  18      195.65      207.26     27.55 o 
   0  -7  18      105.60      104.84     13.53 o 
   1  -7  18       12.53       20.33     13.77 o 
  -5  -6  18       50.83       55.75     15.74 o 
  -4  -6  18      156.33      146.92     22.96 o 
  -3  -6  18       21.80        9.84     11.81 o 
  -2  -6  18      139.04      142.98     22.96 o 
  -1  -6  18      208.71      223.00     25.58 o 
   0  -6  18       52.31       51.25     10.17 o 
   1  -6  18        3.11        1.97      6.77 o 
   2  -6  18       74.76      101.50     13.21 o 
  -6  -5  18        5.55        0.66     11.15 o 
  -5  -5  18        0.19        5.25     11.81 o 
  -4  -5  18      262.56      278.75     27.55 o 
  -3  -5  18       16.37       17.71     11.81 o 
  -2  -5  18      249.97      259.73     24.92 o 
  -1  -5  18       59.51       51.13      9.43 o 
   0  -5  18      100.84       89.56     15.09 o 
   1  -5  18       59.68       60.43     10.43 o 
   2  -5  18      215.50      222.84     16.68 o 
   3  -5  18      189.94      172.60     16.00 o 
  -6  -4  18        1.33       -2.62      9.84 o 
  -5  -4  18        9.99        0.00      9.18 o 
  -4  -4  18       30.75       27.55     13.12 o 
  -3  -4  18      140.96      153.48     21.64 o 
  -2  -4  18      368.02      348.28     28.20 o 
  -1  -4  18        2.70        8.38      5.56 o 
   0  -4  18        9.13        7.54     10.82 o 
   1  -4  18       18.00       30.77      8.11 o 
   2  -4  18      353.50      377.36     20.14 o 
   3  -4  18      160.13      165.94     22.30 o 
   4  -4  18       76.75       80.02     16.40 o 
  -7  -3  18       73.36       46.57     15.74 o 
  -6  -3  18       49.73       45.26     14.43 o 
  -5  -3  18        2.66        1.97      9.18 o 
  -4  -3  18        1.97       -3.28      9.18 o 
  -3  -3  18      532.41      550.95     34.76 o 
  -2  -3  18      288.26      316.14     25.58 o 
  -1  -3  18       24.57       29.85      7.38 o 
   0  -3  18       33.55       23.59      7.18 o 
   1  -3  18      304.36      316.11     17.39 o 
   2  -3  18       81.93       84.02     11.10 o 
   3  -3  18        7.96       15.74      9.84 o 
   4  -3  18      202.10      215.79     22.30 o 
   5  -3  18        4.14       11.81      9.84 o 
  -7  -2  18      233.10      236.78     24.92 o 
  -6  -2  18      284.42      276.79     25.58 o 
  -5  -2  18       17.72       30.83     12.46 o 
  -4  -2  18      153.42      139.05     19.02 o 
  -3  -2  18      769.65      752.96     40.01 o 
  -2  -2  18      267.30      245.30     22.30 o 
  -1  -2  18        6.49        6.11      5.78 o 
   0  -2  18      216.03      216.64     14.60 o 
   1  -2  18       45.02       42.92      8.31 o 
   2  -2  18       88.13      102.23     11.57 o 
   3  -2  18      101.99      129.87     19.68 o 
   4  -2  18      236.65      264.32     24.92 o 
   5  -2  18       29.83       47.88     13.12 o 
   6  -2  18        0.63       11.15      9.84 o 
  -7  -1  18      242.76      219.07     24.27 o 
  -6  -1  18       70.68       70.84     16.40 o 
  -5  -1  18        2.26        3.94      9.18 o 
  -4  -1  18      411.32      407.31     28.86 o 
  -3  -1  18     1406.08     1323.59     57.06 o 
  -2  -1  18       93.22       77.40     14.43 o 
  -1  -1  18      152.13      155.62     12.99 o 
   0  -1  18     1047.76     1068.41     33.62 o 
   1  -1  18       61.00       83.67      9.96 o 
   2  -1  18      429.18      437.72     19.98 o 
   3  -1  18      445.10      472.90     32.79 o 
   4  -1  18      353.15      385.66     29.52 o 
   5  -1  18      137.49      205.95     23.61 o 
   6  -1  18       33.85       43.29     14.43 o 
  -7   0  18      124.76      110.19     19.68 o 
  -6   0  18       30.51       25.58     11.81 o 
  -5   0  18       62.76       89.20     16.40 o 
  -4   0  18       38.03       25.58     10.49 o 
  -3   0  18     1109.33     1008.10     46.57 o 
  -2   0  18       90.11       87.32     10.37 o 
  -1   0  18      446.37      461.22     19.71 o 
   0   0  18      309.19      323.13     16.34 o 
   1   0  18        2.60        3.53      6.43 o 
   2   0  18      417.32      444.04     30.17 o 
   3   0  18     1206.99     1136.66     53.13 o 
   4   0  18      284.86      327.95     28.20 o 
   5   0  18        2.94       25.58     11.81 o 
   6   0  18      246.84      272.85     26.24 o 
  -7   1  18      115.78      123.96     21.64 o 
  -6   1  18       14.57       21.64     12.46 o 
  -5   1  18       96.15       97.07     17.05 o 
  -4   1  18      126.34      148.23     19.02 o 
  -3   1  18      385.23      349.59     24.92 o 
  -2   1  18      395.60      352.68     17.61 o 
  -1   1  18      501.67      474.95     20.14 o 
   0   1  18       14.53        4.75      6.16 o 
   1   1  18      687.99      723.06     25.49 o 
   2   1  18        7.13       -4.59     12.46 o 
   3   1  18     1014.58      975.97     47.88 o 
   4   1  18        8.43        9.18     13.12 o 
   5   1  18      114.77      137.74     20.99 o 
   6   1  18      113.42      121.34     20.33 o 
   7   1  18       26.98       26.24     13.77 o 
  -7   2  18      131.56      135.11     23.61 o 
  -6   2  18        4.18        2.62     11.15 o 
  -5   2  18      252.65      259.08     24.92 o 
  -4   2  18      179.41      149.54     20.33 o 
  -3   2  18      356.48      365.99     26.24 o 
  -2   2  18      322.27      314.04     18.69 o 
  -1   2  18      443.78      447.92     20.34 o 
   0   2  18      118.61      130.89     11.97 o 
   1   2  18      935.78      940.28     30.06 o 
   2   2  18      367.61      341.06     28.20 o 
   3   2  18      653.78      617.19     38.70 o 
   4   2  18       33.35       36.73     15.74 o 
   5   2  18      126.19      107.57     19.02 o 
   6   2  18        2.39        4.59     12.46 o 
   7   2  18      309.86      375.17     33.45 o 
  -7   3  18        7.60       15.09     16.40 o 
  -6   3  18      194.31      183.65     24.92 o 
  -5   3  18      266.10      281.38     26.24 o 
  -4   3  18      116.11      133.80     19.68 o 
  -3   3  18      269.21      303.68     26.24 o 
  -2   3  18     1090.07     1090.04     34.53 o 
  -1   3  18      458.95      446.10     19.93 o 
   0   3  18       57.88       62.13     22.63 o 
   1   3  18      653.87      649.99     38.04 o 
   2   3  18      658.55      677.54     40.01 o 
   3   3  18     1034.19     1044.18     52.47 o 
   4   3  18        6.25       -8.53     13.12 o 
   5   3  18       69.68       71.49     18.36 o 
   6   3  18        7.85       11.81     15.74 o 
   7   3  18      472.66      491.26     38.04 o 
  -6   4  18      478.50      465.68     34.11 o 
  -5   4  18       17.85        9.84     11.81 o 
  -4   4  18       83.52       93.79     16.40 o 
  -3   4  18        0.01       -7.87      9.18 o 
  -2   4  18     2088.76     2183.01     57.74 o 
  -1   4  18      330.94      288.70     17.55 o 
   0   4  18       84.90       81.96     15.74 o 
   1   4  18      475.56      436.17     30.83 o 
   2   4  18      520.30      506.35     34.11 o 
   3   4  18      663.82      648.02     40.01 o 
   4   4  18      112.33       80.02     19.02 o 
   5   4  18      189.42      182.99     25.58 o 
   6   4  18       46.45       64.93     20.33 o 
   7   4  18      373.43      406.00     36.73 o 
  -6   5  18      299.80      312.86     28.86 o 
  -5   5  18      105.91      112.16     19.02 o 
  -4   5  18       37.19       49.19     14.43 o 
  -3   5  18      232.79      234.81     22.30 o 
  -2   5  18      595.63      618.51     31.81 o 
  -1   5  18       58.65       59.62      9.74 o 
   0   5  18      602.89      636.63     36.73 o 
   1   5  18        9.45       -0.66     11.81 o 
   2   5  18      598.99      581.78     36.07 o 
   3   5  18        5.71       -8.53     13.12 o 
   4   5  18      824.75      779.85     44.60 o 
   5   5  18      161.04      162.01     24.27 o 
   6   5  18       17.97        0.00     15.74 o 
   7   5  18      199.23      160.04     27.55 o 
  -6   6  18      164.72      173.81     24.92 o 
  -5   6  18      245.62      298.43     27.55 o 
  -4   6  18       72.30       89.86     17.05 o 
  -3   6  18      146.53      155.45     20.33 o 
  -2   6  18       37.37       27.00      9.84 o 
  -1   6  18      264.56      261.06     19.68 o 
   0   6  18      644.13      682.78     38.04 o 
   1   6  18      147.40      145.61     19.68 o 
   2   6  18      318.42      339.75     28.86 o 
   3   6  18      157.43      158.07     22.96 o 
   4   6  18      356.10      329.26     30.17 o 
   5   6  18        4.53      -15.09     15.09 o 
   6   6  18      357.60      317.45     32.79 o 
  -5   7  18      174.53      161.35     22.30 o 
  -4   7  18       37.49       36.07     13.12 o 
  -3   7  18      111.10      103.42     15.09 o 
  -2   7  18      143.82      150.64     13.21 o 
  -1   7  18       40.56       35.90     11.15 o 
   0   7  18      309.39      290.56     24.27 o 
   1   7  18      237.25      227.59     24.27 o 
   2   7  18      222.61      211.85     22.96 o 
   3   7  18       21.95        9.84     13.77 o 
   4   7  18        5.71      -13.77     13.77 o 
   5   7  18       49.73       13.12     17.71 o 
   6   7  18      347.95      330.57     34.11 o 
  -4   8  18        7.20        2.62     11.15 o 
  -3   8  18      116.88      106.40     12.23 o 
  -2   8  18      225.03      228.36     16.00 o 
  -1   8  18       78.27       69.68     10.20 o 
   0   8  18       52.40       36.07     14.43 o 
   1   8  18      200.06      162.66     20.99 o 
   2   8  18      319.80      314.83     28.20 o 
   3   8  18       36.59       13.12     14.43 o 
   4   8  18       72.08       64.28     18.36 o 
   5   8  18        7.10      -15.09     15.09 o 
  -3   9  18        5.90       -3.28      7.42 o 
  -2   9  18        7.14        5.25      7.42 o 
  -1   9  18      325.93      333.19     27.55 o 
   0   9  18       14.16       -7.21     11.81 o 
   1   9  18      108.80       93.14     17.05 o 
   2   9  18       11.01       -1.31     11.81 o 
   3   9  18      123.92      105.60     19.68 o 
  -3  -6  19      124.18      122.00     22.30 o 
  -2  -6  19       42.23       38.70     15.74 o 
  -1  -6  19        3.77      -10.49     10.49 o 
   0  -6  19       63.72       79.80     12.50 o 
   1  -6  19       10.35        7.25     12.13 o 
   2  -6  19        1.22      -10.49     10.49 o 
  -5  -5  19       29.33       24.27     13.77 o 
  -4  -5  19       84.65       99.04     19.68 o 
  -3  -5  19      230.10      205.29     23.61 o 
  -2  -5  19       36.56       57.06     16.40 o 
  -1  -5  19       53.55       51.16     15.09 o 
   0  -5  19      221.76      241.41     17.08 o 
   1  -5  19        0.10        7.21      7.88 o 
   2  -5  19      126.34      158.43     15.53 o 
   3  -5  19        7.96       22.96     11.15 o 
  -5  -4  19        2.79        4.59     10.49 o 
  -4  -4  19       20.94       26.24     13.12 o 
  -3  -4  19      423.12      390.91     30.83 o 
  -2  -4  19        2.88       -9.18      9.18 o 
  -1  -4  19       42.03       25.58     12.46 o 
   0  -4  19       14.27       17.53      6.62 o 
   1  -4  19       44.59       43.36      9.24 o 
   2  -4  19      138.64      153.16     15.07 o 
   3  -4  19      140.47      200.05     22.96 o 
  -6  -3  19        3.96       -3.94      9.18 o 
  -5  -3  19       21.04        6.56     11.15 o 
  -4  -3  19      161.23      176.43     22.96 o 
  -3  -3  19      310.19      332.54     27.55 o 
  -2  -3  19       93.15       77.40     16.40 o 
  -1  -3  19       81.82       76.29     10.17 o 
   0  -3  19        0.01        6.40      5.78 o 
   1  -3  19      139.03      136.72     13.21 o 
   2  -3  19       12.73       20.69     10.49 o 
   3  -3  19      409.04      446.66     32.79 o 
   4  -3  19       67.84      110.19     18.36 o 
  -6  -2  19        1.86        3.94     11.81 o 
  -5  -2  19      210.09      221.69     23.61 o 
  -4  -2  19      118.12      128.55     19.68 o 
  -3  -2  19       93.23      102.32     17.71 o 
  -2  -2  19      521.89      470.27     30.83 o 
  -1  -2  19      245.05      250.83     15.28 o 
   0  -2  19      201.53      224.43     14.60 o 
   1  -2  19      204.35      243.74     21.97 o 
   2  -2  19      335.63      348.51     18.74 o 
   3  -2  19      342.77      398.78     30.83 o 
   4  -2  19        4.01        9.18      9.18 o 
   5  -2  19       19.77       36.73     12.46 o 
  -6  -1  19      101.26      108.22     19.68 o 
  -5  -1  19      348.90      318.76     26.89 o 
  -4  -1  19       72.22       76.08     16.40 o 
  -3  -1  19       51.15       53.13     13.77 o 
  -2  -1  19      856.16      890.70     43.29 o 
  -1  -1  19      220.41      227.78     14.38 o 
   0  -1  19      250.94      268.90     16.00 o 
   1  -1  19      467.58      458.38     20.63 o 
   2  -1  19      432.37      432.23     30.17 o 
   3  -1  19      346.37      385.01     30.17 o 
   4  -1  19       34.12       34.11     13.12 o 
   5  -1  19       80.21       93.79     17.71 o 
  -7   0  19      109.94      119.37     21.64 o 
  -6   0  19      284.68      346.97     29.52 o 
  -5   0  19       22.10        9.18     11.15 o 
  -4   0  19      144.79      142.98     19.68 o 
  -3   0  19        0.93        8.53      9.84 o 
  -2   0  19     1074.39     1065.82     48.54 o 
  -1   0  19       38.01       38.22      8.31 o 
   0   0  19       95.24      108.64     11.57 o 
   1   0  19      610.39      597.19     40.99 o 
   2   0  19      248.49      224.97     22.96 o 
   3   0  19      231.84      228.25     22.96 o 
   4   0  19      155.88      170.53     22.30 o 
   5   0  19      122.74      148.89     21.64 o 
   6   0  19       62.27       64.28     15.74 o 
  -7   1  19      119.53       85.92     18.36 o 
  -6   1  19      138.81      165.28     22.96 o 
  -5   1  19      132.92      123.96     19.02 o 
  -4   1  19      264.96      310.89     25.58 o 
  -3   1  19      240.16      243.34     21.64 o 
  -2   1  19      663.18      643.43     34.76 o 
  -1   1  19       51.08       46.85      9.14 o 
   0   1  19      625.42      626.49     24.92 o 
   1   1  19       30.86       35.62     13.12 o 
   2   1  19      464.63      402.72     29.52 o 
   3   1  19        3.19        7.87     13.12 o 
   4   1  19      334.44      294.50     28.20 o 
   5   1  19       53.46       59.03     16.40 o 
   6   1  19       49.14       37.39     15.74 o 
  -6   2  19       89.59       80.67     18.36 o 
  -5   2  19      124.50      144.95     20.99 o 
  -4   2  19      251.14      261.70     23.61 o 
  -3   2  19      731.97      737.88     39.35 o 
  -2   2  19      173.61      146.16     13.43 o 
  -1   2  19      295.56      284.46     16.52 o 
   0   2  19      370.32      399.82     20.66 o 
   1   2  19      151.26      162.01     20.99 o 
   2   2  19     1166.29     1225.86     57.06 o 
   3   2  19      222.55      224.31     26.89 o 
   4   2  19      184.68      162.66     22.30 o 
   5   2  19        1.06       11.15     13.12 o 
   6   2  19      432.35      472.90     35.42 o 
  -6   3  19       70.96       83.30     19.02 o 
  -5   3  19       73.51       68.21     17.05 o 
  -4   3  19       71.93       67.56     15.74 o 
  -3   3  19      653.22      649.99     37.39 o 
  -2   3  19      248.52      244.60     16.68 o 
  -1   3  19      226.79      212.09     19.02 o 
   0   3  19      291.47      261.50     40.99 o 
   1   3  19      134.17      116.75     20.33 o 
   2   3  19     1125.94     1125.51     55.09 o 
   3   3  19      208.32      184.96     24.27 o 
   4   3  19       20.89       -1.31     13.77 o 
   5   3  19       16.21        5.25     15.09 o 
   6   3  19      336.75      322.04     30.17 o 
  -6   4  19        6.45       -1.31     13.77 o 
  -5   4  19      118.26      122.00     20.33 o 
  -4   4  19       67.45       92.48     17.05 o 
  -3   4  19      222.44      212.51     22.96 o 
  -2   4  19       53.20       49.69     10.37 o 
  -1   4  19      433.62      478.10     70.84 o 
   0   4  19       96.73       87.31     12.13 o 
   1   4  19      302.17      274.82     28.20 o 
   2   4  19      305.05      291.22     28.20 o 
   3   4  19      441.12      402.06     32.14 o 
   4   4  19      117.90      132.49     23.61 o 
   5   4  19       11.78       -0.66     15.74 o 
   6   4  19      158.13      174.47     25.58 o 
  -6   5  19      114.63      141.67     23.61 o 
  -5   5  19      151.83      166.60     22.96 o 
  -4   5  19      185.65      196.11     20.99 o 
  -3   5  19        0.55       -4.59      9.84 o 
  -2   5  19       70.86       75.64     11.10 o 
  -1   5  19      685.80      756.56     81.33 o 
   0   5  19       40.47        5.25     13.12 o 
   1   5  19      377.20      360.74     29.52 o 
   2   5  19        2.04        0.66     14.43 o 
   3   5  19      422.71      390.26     32.14 o 
   4   5  19       96.81       84.61     20.99 o 
   5   5  19      144.29      148.89     24.27 o 
   6   5  19       55.86       39.35     20.33 o 
  -5   6  19      110.27       96.42     19.02 o 
  -4   6  19      136.59      129.87     19.68 o 
  -3   6  19        2.87       -1.97      9.84 o 
  -2   6  19       67.64       55.56     10.17 o 
  -1   6  19      284.46      263.55     22.30 o 
   0   6  19      284.11      262.36     24.92 o 
   1   6  19      212.50      234.81     26.24 o 
   2   6  19      148.25      151.51     22.30 o 
   3   6  19       23.31        7.87     15.74 o 
   4   6  19       31.60       -6.56     15.09 o 
   5   6  19      330.12      248.58     29.52 o 
  -4   7  19      145.93      152.82     20.99 o 
  -3   7  19       69.51      102.97     17.71 o 
  -2   7  19        4.28       -7.18      7.18 o 
  -1   7  19       55.36       42.35     11.81 o 
   0   7  19      297.14      290.56     26.89 o 
   1   7  19      327.96      364.02     30.17 o 
   2   7  19       86.19       72.15     18.36 o 
   3   7  19        0.58      -13.12     13.12 o 
   4   7  19       58.65       45.26     19.02 o 
   5   7  19       93.65       54.44     20.33 o 
  -3   8  19       68.26       70.18     15.74 o 
  -2   8  19       11.39       -1.65      7.09 o 
  -1   8  19       24.53        5.25     12.46 o 
   0   8  19      255.22      245.30     24.27 o 
   1   8  19      114.28      106.25     19.68 o 
   2   8  19       43.56       38.04     15.74 o 
   3   8  19      155.23      144.30     22.30 o 
   4   8  19        0.20      -12.46     12.46 o 
  -2   9  19       28.42       21.76      9.03 o 
  -1   9  19       63.28       43.94     15.09 o 
   0   9  19      170.25      171.19     22.30 o 
   1   9  19       57.78       43.94     15.74 o 
   2   9  19       34.24        0.00     13.12 o 
  -1  -6  20      145.45      143.64     23.61 o 
   0  -6  20       89.16      110.85     21.64 o 
  -3  -5  20       52.05       83.95     19.02 o 
  -2  -5  20      201.31      192.83     25.58 o 
  -1  -5  20      163.37      146.26     22.30 o 
   0  -5  20       25.52       28.25      9.24 o 
   1  -5  20      301.00      363.63     40.34 o 
   2  -5  20       14.73       29.85     26.56 o 
  -4  -4  20      224.63      254.49     26.24 o 
  -3  -4  20        4.47       -5.90     10.49 o 
  -2  -4  20      213.42      251.86     25.58 o 
  -1  -4  20        6.75        0.00     10.49 o 
   0  -4  20       97.42      110.56     22.63 o 
   1  -4  20      325.19      351.39     20.41 o 
   2  -4  20       96.71      123.31     18.36 o 
   3  -4  20      160.95      184.96     21.64 o 
  -5  -3  20       14.46       17.05     11.81 o 
  -4  -3  20      182.89      211.20     22.96 o 
  -3  -3  20      188.55      158.07     22.30 o 
  -2  -3  20      222.94      220.38     22.96 o 
  -1  -3  20        1.41        0.00      8.53 o 
   0  -3  20      166.84      222.87     15.28 o 
   1  -3  20        0.68        2.44      6.71 o 
   2  -3  20      359.34      386.98     29.52 o 
   3  -3  20       31.03       40.01     13.12 o 
  -6  -2  20       83.00       65.59     17.71 o 
  -5  -2  20        0.12       -6.56      9.84 o 
  -4  -2  20      164.86      210.54     23.61 o 
  -3  -2  20      591.66      583.74     35.42 o 
  -2  -2  20      232.86      270.88     24.27 o 
  -1  -2  20        0.28        9.51      6.89 o 
   0  -2  20       98.50      114.20     11.82 o 
   1  -2  20       80.36       77.29     10.64 o 
   2  -2  20      685.30      810.68     44.60 o 
   3  -2  20       96.46      108.22     17.71 o 
   4  -2  20       79.15       95.10     17.05 o 
  -6  -1  20       77.26       70.84     18.36 o 
  -5  -1  20        0.15        3.28     10.49 o 
  -4  -1  20      181.70      195.46     21.64 o 
  -3  -1  20      456.52      431.58     30.83 o 
  -2  -1  20      124.02      145.61     19.02 o 
  -1  -1  20       76.05       93.00     10.67 o 
   0  -1  20      293.28      297.51     16.70 o 
   1  -1  20        2.47        8.79     10.82 o 
   2  -1  20      699.18      747.72     41.32 o 
   3  -1  20      258.35      266.95     24.92 o 
   4  -1  20       59.25      100.35     18.36 o 
   5  -1  20       23.15       38.04     13.12 o 
  -6   0  20       18.26        8.53     12.46 o 
  -5   0  20      130.44      122.65     20.33 o 
  -4   0  20       16.03        1.97     10.49 o 
  -3   0  20      218.79      196.11     20.99 o 
  -2   0  20        0.07       11.15      9.84 o 
  -1   0  20      434.42      494.01     21.33 o 
   0   0  20      308.46      323.14     17.61 o 
   1   0  20        2.13       15.09     11.81 o 
   2   0  20      375.54      394.85     29.52 o 
   3   0  20      265.94      279.41     25.58 o 
   4   0  20       83.07      106.91     18.36 o 
   5   0  20        0.31        7.87     11.15 o 
  -6   1  20      207.62      192.18     24.92 o 
  -5   1  20      307.29      311.55     27.55 o 
  -4   1  20      138.90      136.43     19.68 o 
  -3   1  20       81.57       67.56     14.43 o 
  -2   1  20      217.49      221.69     20.99 o 
  -1   1  20      364.69      387.19     19.21 o 
   0   1  20        9.93       12.26      7.25 o 
   1   1  20      642.58      640.81     38.04 o 
   2   1  20       17.97       15.09     12.46 o 
   3   1  20      300.22      299.09     26.89 o 
   4   1  20       18.36       22.96     13.77 o 
   5   1  20      199.34      259.08     26.24 o 
  -6   2  20      163.67      146.92     22.30 o 
  -5   2  20       78.38       85.27     17.05 o 
  -4   2  20      258.35      263.67     24.92 o 
  -3   2  20       76.14       80.02     14.43 o 
  -2   2  20      196.20      183.65     19.68 o 
  -1   2  20       73.57       81.59     11.02 o 
   0   2  20      281.84      292.51     17.02 o 
   1   2  20      836.42      815.93     44.60 o 
   2   2  20       85.46       81.99     18.36 o 
   3   2  20       57.37       37.39     16.40 o 
   4   2  20      147.14      134.46     20.99 o 
   5   2  20      238.95      299.09     29.52 o 
  -6   3  20      135.92      130.52     22.96 o 
  -5   3  20        1.27       -4.59     11.15 o 
  -4   3  20      158.11      151.51     20.99 o 
  -3   3  20      134.10      142.98     19.68 o 
  -2   3  20       65.36       70.18     13.77 o 
  -1   3  20       32.30       18.64     15.09 o 
   0   3  20      300.62      306.42     27.55 o 
   1   3  20      267.98      261.04     28.20 o 
   2   3  20      163.96      151.51     22.96 o 
   3   3  20       32.97       22.30     15.09 o 
   4   3  20      184.05      165.94     23.61 o 
   5   3  20       22.84        8.53     15.09 o 
  -5   4  20       27.51       17.05     13.77 o 
  -4   4  20       55.45       57.72     15.09 o 
  -3   4  20       31.59       38.70     13.12 o 
  -2   4  20      116.03      120.57     22.30 o 
  -1   4  20       58.15       36.59      9.44 o 
   0   4  20      316.14      289.90     28.86 o 
   1   4  20       77.45       42.63     17.05 o 
   2   4  20       92.62       44.60     17.05 o 
   3   4  20      255.67      228.25     27.55 o 
   4   4  20        6.68       -3.28     13.77 o 
   5   4  20        1.18      -15.09     15.09 o 
  -5   5  20      122.70      139.70     22.30 o 
  -4   5  20        2.77       -3.28     11.15 o 
  -3   5  20       36.52       36.07     13.12 o 
  -2   5  20       45.20       31.03      9.71 o 
  -1   5  20        1.34       -2.62     11.15 o 
   0   5  20      332.08      343.03     29.52 o 
   1   5  20       36.27        2.62     15.74 o 
   2   5  20       49.62       -0.66     14.43 o 
   3   5  20      111.08      107.57     20.99 o 
   4   5  20       16.21       -1.31     14.43 o 
   5   5  20       17.91       -6.56     15.74 o 
  -4   6  20       16.49       22.30     12.46 o 
  -3   6  20       39.46       51.82     13.77 o 
  -2   6  20        0.20       -6.91      6.91 o 
  -1   6  20       24.65       -1.97     12.46 o 
   0   6  20      346.71      378.45     31.48 o 
   1   6  20      245.46      249.89     26.89 o 
   2   6  20       21.03       13.77     17.05 o 
   3   6  20        1.92      -14.43     14.43 o 
   4   6  20       35.15       11.81     17.71 o 
  -3   7  20        0.21       -0.66     11.15 o 
  -2   7  20        1.13       -7.09      7.09 o 
  -1   7  20       60.21       45.91     15.74 o 
   0   7  20      174.02      167.25     22.96 o 
   1   7  20      160.94      138.39     22.30 o 
   2   7  20       47.86       38.04     17.71 o 
   3   7  20        0.17      -15.09     15.09 o 
   4   7  20        0.85      -14.43     14.43 o 
  -2   8  20      130.91      127.66     18.04 o 
  -1   8  20       27.32       13.77     13.12 o 
   0   8  20        3.24      -12.46     12.46 o 
   1   8  20       85.99       62.97     19.02 o 
   2   8  20      152.07      126.59     21.64 o 
  -1  -5  21       57.37       76.74     18.36 o 
   0  -5  21      324.49      314.17     30.17 o 
  -3  -4  21      166.37      146.26     22.30 o 
  -2  -4  21       14.59       11.15     11.81 o 
  -1  -4  21      274.05      322.70     28.86 o 
   0  -4  21      196.59      224.44     33.78 o 
   1  -4  21       40.96       42.52     10.49 o 
   2  -4  21      268.76      367.96     29.52 o 
  -4  -3  21       76.58       97.07     19.68 o 
  -3  -3  21      215.81      260.39     26.24 o 
  -2  -3  21      104.39      120.68     19.68 o 
  -1  -3  21       83.12       72.80     15.74 o 
   0  -3  21       15.06       28.65      7.72 o 
   1  -3  21      590.06      633.06     35.42 o 
   2  -3  21       32.84       43.29     13.12 o 
   3  -3  21      141.56      215.13     22.96 o 
  -5  -2  21       74.75       85.27     18.36 o 
  -4  -2  21      130.67       97.73     19.02 o 
  -3  -2  21      262.14      281.38     26.24 o 
  -2  -2  21      116.07      116.09     19.02 o 
  -1  -2  21        7.02       -8.53      8.53 o 
   0  -2  21       51.49       64.17      9.74 o 
   1  -2  21      722.42      804.47     30.61 o 
   2  -2  21       65.66       76.74     15.74 o 
   3  -2  21      125.87      188.90     22.30 o 
  -5  -1  21       32.96       19.68     13.12 o 
  -4  -1  21       85.54       67.56     15.74 o 
  -3  -1  21      198.83      236.12     24.27 o 
  -2  -1  21      240.20      223.66     21.64 o 
  -1  -1  21      138.67      163.97     20.33 o 
   0  -1  21        0.19        5.27     13.45 o 
   1  -1  21      361.31      372.55     27.55 o 
   2  -1  21      105.55      106.91     17.71 o 
   3  -1  21      174.76      212.51     23.61 o 
   4  -1  21       51.78       78.05     15.74 o 
  -5   0  21        1.76       -9.84     10.49 o 
  -4   0  21       47.31       27.55     13.12 o 
  -3   0  21        8.96        7.21     10.49 o 
  -2   0  21      319.87      327.29     25.58 o 
  -1   0  21      111.02      164.81     16.07 o 
   0   0  21      222.97      242.31     15.96 o 
   1   0  21      261.29      245.96     24.27 o 
   2   0  21      104.34      129.21     19.02 o 
   3   0  21      298.92      336.47     27.55 o 
   4   0  21       59.04       66.90     15.74 o 
  -5   1  21      100.97      114.13     20.33 o 
  -4   1  21       24.55       11.15     11.81 o 
  -3   1  21       31.58       13.12      9.84 o 
  -2   1  21       36.31       28.20     11.15 o 
  -1   1  21       69.27       81.53     10.89 o 
   0   1  21      772.90      766.01     28.03 o 
   1   1  21       29.90       45.26     15.09 o 
   2   1  21      129.18      125.93     20.33 o 
   3   1  21       11.23       17.71     13.12 o 
   4   1  21      115.05      115.44     19.68 o 
  -5   2  21      250.08      268.92     25.58 o 
  -4   2  21       69.79       88.55     17.05 o 
  -3   2  21        6.49        4.59      9.84 o 
  -2   2  21       18.29        7.87      9.18 o 
  -1   2  21      272.49      296.74     17.74 o 
   0   2  21      234.44      248.58     26.89 o 
   1   2  21      122.33      114.13     20.33 o 
   2   2  21      110.57       93.79     18.36 o 
   3   2  21      113.17      104.29     20.33 o 
   4   2  21       29.66       30.17     15.74 o 
   5   2  21        8.67       20.99     14.43 o 
  -5   3  21      209.24      194.14     24.92 o 
  -4   3  21       83.33       91.17     17.71 o 
  -3   3  21        4.82        3.94      9.84 o 
  -2   3  21       35.38       57.72     13.77 o 
  -1   3  21       47.65       42.02     11.48 o 
   0   3  21       27.01       22.30     15.09 o 
   1   3  21      157.38      139.70     22.96 o 
   2   3  21      158.01      139.05     22.96 o 
   3   3  21        1.18        3.94     15.09 o 
   4   3  21       15.89        9.18     15.09 o 
   5   3  21       99.93       81.33     19.68 o 
  -5   4  21      118.29       99.04     20.33 o 
  -4   4  21        0.64       -6.56     10.49 o 
  -3   4  21        1.66       13.77     11.15 o 
  -2   4  21      305.17      357.46     26.89 o 
  -1   4  21        9.99        9.77     20.33 o 
   0   4  21       13.00       -0.66     15.09 o 
   1   4  21      110.42      106.25     21.64 o 
   2   4  21      195.78      198.08     25.58 o 
   3   4  21      146.22      164.63     24.27 o 
   4   4  21        0.71       -1.97     15.09 o 
  -4   5  21       72.62       88.55     18.36 o 
  -3   5  21        4.24        4.59     10.49 o 
  -2   5  21      214.03      238.09     23.61 o 
  -1   5  21      105.40      101.01     20.99 o 
   0   5  21        1.05       -7.87     13.77 o 
   1   5  21      234.58      223.00     26.89 o 
   2   5  21       81.26       74.12     19.68 o 
   3   5  21       46.39       46.57     19.68 o 
   4   5  21      165.05      139.05     25.58 o 
  -3   6  21        3.10        7.21     11.15 o 
  -2   6  21        8.29        6.56     10.49 o 
  -1   6  21      126.39      108.22     20.99 o 
   0   6  21       52.42       55.75     19.02 o 
   1   6  21      299.34      244.65     28.20 o 
   2   6  21        0.62      -14.43     14.43 o 
   3   6  21        0.35      -15.74     15.74 o 
  -3   7  21       49.47       78.71     17.05 o 
  -2   7  21        3.11        1.31     10.49 o 
  -1   7  21       19.37       11.15     14.43 o 
   0   7  21       60.71       58.37     17.71 o 
   1   7  21      156.08      148.89     24.27 o 
   2   7  21        0.75      -12.46     14.43 o 
  -1   8  21       12.13      -12.46     12.46 o 
   0   8  21       90.64       99.04     20.33 o 
  -1  -4  22       17.56       22.30     13.77 o 
   0  -4  22      150.85      169.22     23.61 o 
  -3  -3  22       22.20       17.05     11.81 o 
  -2  -3  22        9.83        0.66     11.15 o 
  -1  -3  22      160.77      165.94     22.30 o 
   0  -3  22      501.69      514.87     35.42 o 
   1  -3  22       35.16       68.87     14.43 o 
   2  -3  22      131.01      192.18     20.99 o 
  -4  -2  22      146.47      150.20     22.30 o 
  -3  -2  22       39.71       57.72     15.74 o 
  -2  -2  22        0.51       -3.28      9.84 o 
  -1  -2  22      201.21      251.21     24.27 o 
   0  -2  22      123.06      161.21     18.69 o 
   1  -2  22       39.94       67.56     14.43 o 
   2  -2  22      253.22      343.03     28.20 o 
  -4  -1  22       96.65       76.74     17.05 o 
  -3  -1  22       52.78       43.29     13.77 o 
  -2  -1  22      170.38      187.58     21.64 o 
  -1  -1  22       52.46       71.49     15.09 o 
   0  -1  22       13.19       24.43     16.40 o 
   1  -1  22       99.14      118.72     18.36 o 
   2  -1  22      397.84      425.02     30.83 o 
   3  -1  22       13.24       41.32     13.12 o 
  -4   0  22        1.46       -3.94     10.49 o 
  -3   0  22       47.78       45.91     13.77 o 
  -2   0  22      170.61      210.54     21.64 o 
  -1   0  22      195.83      209.89     21.64 o 
   0   0  22       79.71       93.14     16.40 o 
   1   0  22      140.66      196.11     22.30 o 
   2   0  22      216.67      226.28     22.96 o 
   3   0  22        0.03       17.71     11.81 o 
  -4   1  22       67.32       80.67     17.05 o 
  -3   1  22        0.11        0.00      9.84 o 
  -2   1  22        1.83        2.62      9.18 o 
  -1   1  22      287.99      299.09     24.92 o 
   0   1  22        2.36        7.87     12.46 o 
   1   1  22      310.65      289.90     26.89 o 
   2   1  22        5.39       34.11     14.43 o 
   3   1  22       20.12       15.74     12.46 o 
  -4   2  22       14.38       14.43     11.81 o 
  -3   2  22        0.90       -6.56      9.18 o 
  -2   2  22        0.66       -1.97      9.18 o 
  -1   2  22       53.68       50.47     13.77 o 
   0   2  22      159.55      167.91     22.96 o 
   1   2  22      373.52      367.96     31.48 o 
   2   2  22        0.99       -1.31     12.46 o 
   3   2  22        2.91       15.74     13.12 o 
   4   2  22        3.96       17.71     13.77 o 
  -4   3  22       13.13       18.36     12.46 o 
  -3   3  22      105.13      129.21     19.68 o 
  -2   3  22       95.39      110.19     17.71 o 
  -1   3  22        8.27        0.30      8.53 o 
   0   3  22      267.65      260.39     29.52 o 
   1   3  22      202.05      202.01     26.89 o 
   2   3  22       42.42       28.86     15.74 o 
   3   3  22        1.95        3.94     15.74 o 
   4   3  22       41.07       36.07     17.05 o 
  -4   4  22      103.34      115.44     20.33 o 
  -3   4  22      336.34      379.76     30.17 o 
  -2   4  22       79.24       85.27     16.40 o 
  -1   4  22       96.48       70.18     20.33 o 
   0   4  22      204.75      207.26     25.58 o 
   1   4  22       90.65       54.44     20.33 o 
   2   4  22       57.16       45.26     18.36 o 
   3   4  22       77.94       80.02     21.64 o 
  -3   5  22       69.35       82.64     17.71 o 
  -2   5  22        3.89       22.96     11.81 o 
  -1   5  22      167.35      148.89     24.27 o 
   0   5  22      298.59      253.83     29.52 o 
   1   5  22       15.03      -16.40     16.40 o 
   2   5  22        0.10      -14.43     14.43 o 
   3   5  22      300.58      297.77     34.11 o 
  -1   6  22       25.33        6.56     16.40 o 
   0   6  22      335.49      339.10     33.45 o 
   1   6  22        9.70      -15.09     16.40 o 
   2   6  22      115.07       62.31     21.64 o 
  -1   7  22       13.31      -14.43     15.09 o 
   0   7  22       95.65       72.80     19.68 o 
   1   7  22       16.83        1.31     17.71 o 
  -2  -2  23       30.14       28.20     13.12 o 
  -1  -2  23        0.24        0.66     10.49 o 
   1  -2  23      333.31      375.83     28.86 o 
  -3  -1  23      118.67      104.94     19.02 o 
  -2  -1  23       13.86        6.56     10.49 o 
  -1  -1  23        2.47       11.15     11.15 o 
   0  -1  23      300.45      367.30     28.20 o 
   1  -1  23      147.26      220.38     22.96 o 
   2  -1  23        6.76       53.13     13.12 o 
  -3   0  23      109.94      104.94     19.02 o 
  -2   0  23        2.36       24.27     12.46 o 
  -1   0  23       78.22      100.35     17.05 o 
   0   0  23      172.43      186.27     21.64 o 
   1   0  23        8.27       32.79     12.46 o 
   2   0  23        0.35       20.33     11.81 o 
  -3   1  23        8.65        5.25     11.15 o 
  -2   1  23       24.32       24.27     12.46 o 
  -1   1  23       74.47       88.55     15.74 o 
   0   1  23      221.25      236.78     24.92 o 
   1   1  23        1.83       19.68     13.12 o 
   2   1  23       20.09       33.45     14.43 o 
   3   1  23       93.62      104.94     19.68 o 
  -3   2  23        0.38        1.31     10.49 o 
  -2   2  23       30.31       32.14     13.12 o 
   0   2  23      384.60      400.09     32.14 o 
   1   2  23        0.00        0.66     13.77 o 
   2   2  23       23.66       15.09     14.43 o 
   3   2  23        6.14        1.31     13.12 o 
  -3   3  23       35.50       40.67     14.43 o 
  -2   3  23       54.01       70.18     15.74 o 
   0   3  23      250.95      281.38     30.83 o 
   1   3  23       22.08       15.09     16.40 o 
   2   3  23       61.77       50.50     19.02 o 
   3   3  23       13.97        3.28     15.09 o 
  -3   4  23       12.12       27.55     13.12 o 
  -2   4  23      209.74      232.84     24.92 o 
   0   4  23       63.15       13.77     18.36 o 
   1   4  23       69.58       66.90     20.99 o 
   2   4  23      146.84      124.62     24.92 o 
  -1   5  23       40.88       22.96     19.02 o 
   0   5  23       25.15       31.48     19.02 o 
   1   5  23      194.38      171.19     26.89 o 
   2   5  23      144.22      119.37     25.58 o 
  -1   6  23       91.92       56.41     20.99 o 
   0   6  23        0.19      -15.09     15.09 o 
   1   6  23      313.00      255.80     30.83 o 
   1   0  24       80.86       99.70     17.71 o 
  -2   1  24      180.77      199.39     22.96 o 
   0   1  24       13.52       30.17     13.12 o 
   1   1  24       75.65       98.38     18.36 o 
  -2   2  24        7.26       14.43     13.12 o 
   0   2  24        1.27        7.87     13.77 o 
   1   2  24      106.82      128.55     21.64 o 
   0   3  24       63.92       77.40     20.99 o 
   1   3  24      150.81      131.83     22.96 o 
   0   4  24      156.57      165.28     26.89 o 
   1   4  24      119.89       87.23     23.61 o 
                                                 
